# Supplementary material for: Two-tier supramolecular encapsulation of small molecules in a protein cage
Source: Nat Commun. 2020 Oct 26;11:5410. doi: 10.1038/s41467-020-19112-1 (PMC7588467; doi:10.1038/s41467-020-19112-1)
Supplement: Supplementary file 4 — Source Data [file 41467_2020_19112_MOESM4_ESM.xlsx]

## Sheet: Figure2
	Panel b								Panel c						Panel d
									OP		OP + SDS
									Rt	A280	Rt	A280
									5.14121	-5.262	5.14122	-0.052
									5.14371	-5.376	5.14372	-0.052
									5.14621	-5.482	5.14622	-0.161
									5.14871	-5.482	5.14872	-0.261
									5.15121	-5.574	5.15122	-0.261
									5.15371	-5.574	5.15372	-0.366
									5.15621	-5.642	5.15622	-0.366
									5.15871	-5.715	5.15872	-0.433
									5.16121	-5.715	5.16122	-0.479
									5.16371	-5.776	5.16372	-0.479
									5.16621	-5.776	5.16623	-0.52
									5.16871	-5.833	5.16873	-0.52
									5.17121	-5.876	5.17123	-0.553
									5.17371	-5.876	5.17373	-0.593
									5.17621	-5.916	5.17624	-0.593
	Panel f								5.17871	-5.916	5.17874	-0.595
									5.18121	-5.945	5.18123	-0.595
									5.18371	-5.961	5.18373	-0.609
									5.18621	-5.961	5.18623	-0.599
									5.18871	-5.949	5.18873	-0.599
									5.19121	-5.949	5.19123	-0.609
									5.19371	-5.963	5.19373	-0.609
									5.19621	-5.963	5.19623	-0.604
									5.19871	-5.963	5.19873	-0.587
									5.20121	-5.939	5.20123	-0.587
									5.20372	-5.939	5.20373	-0.587
									5.20622	-5.911	5.20623	-0.587
									5.20872	-5.92	5.20873	-0.583
									5.21122	-5.92	5.21123	-0.585
									5.21372	-5.901	5.21373	-0.585
									5.21622	-5.901	5.21623	-0.568
									5.21872	-5.903	5.21873	-0.568
									5.22122	-5.909	5.22123	-0.564
									5.22372	-5.909	5.22373	-0.555
									5.22622	-5.916	5.22623	-0.555
									5.22872	-5.916	5.22873	-0.54
									5.23122	-5.909	5.23123	-0.54			Panel e
									5.23372	-5.923	5.23373	-0.464
									5.23622	-5.923	5.23623	-0.393
									5.23872	-5.936	5.23873	-0.393
									5.24122	-5.936	5.24123	-0.374
									5.24372	-5.945	5.24373	-0.374
									5.24622	-5.938	5.24623	-0.371
									5.24872	-5.938	5.24873	-0.344
									5.25122	-5.936	5.25123	-0.344
									5.25372	-5.928	5.25373	-0.33
									5.25622	-5.928	5.25623	-0.33
									5.25872	-5.921	5.25873	-0.318
									5.26122	-5.921	5.26123	-0.295
									5.26372	-5.912	5.26497	-0.295
									5.26622	-5.912	5.26622	-0.287
									5.26872	-5.9	5.26872	-0.287
									5.27122	-5.899	5.27122	-0.238
									5.27372	-5.899	5.27372	-0.219
									5.27622	-5.875	5.27622	-0.219
									5.27872	-5.875	5.27872	-0.211
									5.28122	-5.87	5.28122	-0.211
									5.28372	-5.848	5.28372	-0.185
									5.28622	-5.848	5.28622	-0.185
									5.28872	-5.843	5.28872	-0.159
									5.29122	-5.843	5.29122	-0.125
									5.29372	-5.817	5.29372	-0.125
									5.29622	-5.814	5.29622	-0.124
									5.29872	-5.814	5.29872	-0.124
									5.30122	-5.804	5.30122	-0.096
									5.30372	-5.804	5.30372	-0.089
									5.30622	-5.784	5.30622	-0.089
									5.30872	-5.759	5.30872	-0.059
									5.31122	-5.759	5.31122	-0.059
									5.31373	-5.737	5.31372	-0.03
									5.31623	-5.737	5.31622	-0.007
									5.31873	-5.729	5.31872	-0.007
									5.32123	-5.706	5.32122	0.04
									5.32373	-5.706	5.32372	0.04
									5.32623	-5.683	5.32622	0.035
									5.32873	-5.683	5.32872	0.07
									5.33123	-5.627	5.33122	0.07
									5.33373	-5.627	5.33372	0.082			Panel g
									5.33623	-5.599	5.33622	0.082
									5.33873	-5.592	5.33872	0.076			Surface: EMDB entry 10724
									5.34123	-5.592	5.34122	0.088			Ribbon: PDB entry 6FDB
									5.34372	-5.586	5.34372	0.088
									5.34622	-5.584	5.34622	0.11
									5.34872	-5.584	5.34872	0.11
									5.35122	-5.567	5.35122	0.136
									5.35372	-5.567	5.35372	0.157
									5.35622	-5.549	5.35622	0.157
									5.35872	-5.536	5.35872	0.143
									5.36122	-5.536	5.36122	0.143
									5.36372	-5.534	5.36498	0.179
									5.36622	-5.534	5.36623	0.175
									5.36872	-5.51	5.36873	0.175
									5.37122	-5.51	5.37123	0.231
									5.37372	-5.49	5.37373	0.231
									5.37747	-5.476	5.37748	0.252
									5.37872	-5.467	5.37873	0.252
									5.38122	-5.467	5.38123	0.252
									5.38372	-5.467	5.38373	0.277
									5.38622	-5.444	5.38623	0.277
									5.38872	-5.424	5.38998	0.272
									5.39122	-5.424	5.39123	0.253
									5.39372	-5.421	5.39373	0.253
									5.39622	-5.421	5.39623	0.244
									5.39872	-5.404	5.39873	0.244
									5.40122	-5.39	5.40248	0.222
									5.40372	-5.39	5.40373	0.245
									5.40622	-5.385	5.40623	0.245
									5.40872	-5.385	5.40873	0.235
									5.41122	-5.376	5.41123	0.235
									5.41372	-5.376	5.41373	0.247
									5.41622	-5.376	5.41623	0.248
									5.41872	-5.381	5.41873	0.248
									5.42122	-5.381	5.42123	0.237
									5.42372	-5.383	5.42373	0.237
									5.42622	-5.386	5.42623	0.247
									5.42872	-5.386	5.42873	0.247
									5.43122	-5.405	5.43123	0.228
									5.43372	-5.405	5.43373	0.224
									5.43622	-5.407	5.43623	0.224
									5.43997	-5.435	5.43873	0.227
									5.44122	-5.435	5.44123	0.227
									5.44372	-5.44	5.44373	0.212
									5.44622	-5.44	5.44623	0.21
									5.44872	-5.445	5.44873	0.21
									5.45247	-5.386	5.45123	0.217
									5.45372	-5.386	5.45373	0.217
									5.45622	-5.376	5.45623	0.254
									5.45872	-5.376	5.45873	0.276
									5.46122	-5.387	5.46123	0.276
									5.46372	-5.41	5.46373	0.262
									5.46622	-5.41	5.46623	0.262
									5.46872	-5.433	5.46873	0.252
									5.47122	-5.433	5.47123	0.23
									5.47372	-5.457	5.47373	0.23
									5.47747	-5.477	5.47623	0.218
									5.47872	-5.477	5.47873	0.218
									5.48122	-5.488	5.48123	0.212
									5.48372	-5.488	5.48372	0.208
									5.48622	-5.512	5.48622	0.208
									5.48872	-5.527	5.48872	0.189
									5.49122	-5.527	5.49122	0.189
									5.49372	-5.549	5.49372	0.177
									5.49622	-5.549	5.49622	0.243
									5.49872	-5.561	5.49872	0.243
									5.50247	-5.566	5.50122	0.252
									5.50372	-5.566	5.50372	0.252
									5.50622	-5.566	5.50622	0.214
									5.50872	-5.566	5.50872	0.253
									5.51122	-5.577	5.51122	0.253
									5.51497	-5.585	5.51372	0.272
									5.51622	-5.585	5.51622	0.272
									5.51872	-5.606	5.51872	0.265
									5.52122	-5.606	5.52122	0.231
									5.52372	-5.621	5.52372	0.231
									5.52622	-5.621	5.52622	0.245
									5.52872	-5.63	5.52872	0.245
									5.53122	-5.621	5.53122	0.234
									5.53372	-5.621	5.53372	0.227
									5.53622	-5.621	5.53622	0.227
									5.53872	-5.621	5.53872	0.196
									5.54122	-5.652	5.54122	0.196
									5.54372	-5.664	5.54372	0.184
									5.54622	-5.664	5.54622	0.171
									5.54872	-5.682	5.54872	0.171
									5.55247	-5.693	5.55122	0.154
									5.55372	-5.693	5.55372	0.154
									5.55622	-5.693	5.55622	0.166
									5.55872	-5.701	5.55872	0.165
									5.56121	-5.7	5.56122	0.165
									5.56371	-5.7	5.56372	0.168
									5.56621	-5.684	5.56622	0.168
									5.56871	-5.684	5.56872	0.16
									5.57121	-5.693	5.57122	0.133
									5.57371	-5.682	5.57372	0.133
									5.57621	-5.682	5.57622	0.125
									5.57871	-5.672	5.57872	0.125
									5.58121	-5.672	5.58122	0.121
									5.58371	-5.675	5.58372	0.113
									5.58621	-5.674	5.58622	0.113
									5.58871	-5.674	5.58872	0.096
									5.59121	-5.679	5.59122	0.096
									5.59371	-5.679	5.59372	0.149
									5.59621	-5.668	5.59622	0.143
									5.59871	-5.658	5.59872	0.143
									5.60121	-5.658	5.60122	0.122
									5.60371	-5.657	5.60372	0.122
									5.60621	-5.657	5.60622	0.135
									5.60871	-5.652	5.60872	0.107
									5.61121	-5.639	5.61122	0.107
									5.61371	-5.639	5.61372	0.112
									5.61621	-5.626	5.61622	0.112
									5.61871	-5.626	5.61872	0.132
									5.62121	-5.624	5.62122	0.136
									5.62371	-5.605	5.62372	0.136
									5.62621	-5.605	5.62622	0.126
									5.62872	-5.598	5.62872	0.126
									5.63121	-5.598	5.63122	0.133
									5.63371	-5.581	5.63372	0.125
									5.63621	-5.578	5.63622	0.125
									5.63872	-5.578	5.63872	0.11
									5.64122	-5.575	5.64122	0.11
									5.64372	-5.575	5.64372	0.102
									5.64622	-5.574	5.64622	0.102
									5.64872	-5.566	5.64872	0.089
									5.65122	-5.566	5.65122	0.092
									5.65372	-5.573	5.65372	0.092
									5.65622	-5.573	5.65622	0.099
									5.65872	-5.596	5.65872	0.079
									5.66122	-5.611	5.66122	0.079
									5.66372	-5.611	5.66372	0.066
									5.66622	-5.598	5.66622	0.066
									5.66872	-5.598	5.66872	0.046
									5.67122	-5.598	5.67122	0.046
									5.67372	-5.616	5.67372	0.035
									5.67622	-5.616	5.67622	0.054
									5.67872	-5.619	5.67872	0.054
									5.68122	-5.619	5.68122	0.043
									5.68372	-5.615	5.68372	0.043
									5.68622	-5.629	5.68622	0.029
									5.68872	-5.629	5.68872	0.032
									5.69122	-5.636	5.69122	0.032
									5.69372	-5.636	5.69372	0.024
									5.69622	-5.654	5.69622	0.024
									5.69872	-5.654	5.69872	0.088
									5.70122	-5.666	5.70121	0.072
									5.70372	-5.654	5.70371	0.072
									5.70622	-5.654	5.70621	0.093
									5.70872	-5.676	5.70871	0.093
									5.71122	-5.676	5.71121	0.101
									5.71372	-5.676	5.71371	0.138
									5.71622	-5.685	5.71621	0.138
									5.71872	-5.685	5.71871	0.13
									5.72122	-5.7	5.72121	0.13
									5.72372	-5.7	5.72371	0.151
									5.72622	-5.714	5.72621	0.129
									5.72872	-5.734	5.72871	0.129
									5.73122	-5.734	5.73121	0.122
									5.73372	-5.757	5.73371	0.122
									5.73622	-5.757	5.73621	0.128
									5.73872	-5.753	5.73871	0.131
									5.74122	-5.762	5.74121	0.131
									5.74372	-5.762	5.74371	0.125
									5.74622	-5.764	5.74621	0.125
									5.74872	-5.764	5.74871	0.131
									5.75122	-5.764	5.75121	0.118
									5.75372	-5.752	5.75371	0.118
									5.75622	-5.752	5.75621	0.11
									5.75872	-5.749	5.75871	0.11
									5.76122	-5.749	5.76121	0.114
									5.76372	-5.735	5.76496	0.098
									5.76622	-5.727	5.76746	0.098
									5.76872	-5.727	5.76871	0.083
									5.77122	-5.731	5.77121	0.083
									5.77372	-5.731	5.77371	0.095
									5.77622	-5.735	5.77621	0.097
									5.77872	-5.735	5.77871	0.097
									5.78121	-5.735	5.78121	0.106
									5.78371	-5.718	5.78371	0.106
									5.78621	-5.718	5.78621	0.095
									5.78871	-5.726	5.78996	0.116
									5.79121	-5.737	5.79246	0.116
									5.79371	-5.737	5.79371	0.125
									5.79621	-5.729	5.79621	0.125
									5.79871	-5.729	5.79871	0.105
									5.80121	-5.739	5.80121	0.134
									5.80371	-5.745	5.80371	0.134
									5.80621	-5.745	5.80621	0.131
									5.80871	-5.755	5.80871	0.131
									5.81121	-5.755	5.81121	0.143
									5.81371	-5.757	5.81371	0.162
									5.81621	-5.756	5.81621	0.162
									5.81871	-5.756	5.81871	0.172
									5.82121	-5.771	5.82121	0.172
									5.82371	-5.771	5.82371	0.167
									5.82621	-5.793	5.82621	0.167
									5.82871	-5.804	5.82871	0.137
									5.83121	-5.804	5.83121	0.142
									5.83371	-5.818	5.83372	0.142
									5.83621	-5.818	5.83622	0.153
									5.83871	-5.832	5.83872	0.153
									5.84121	-5.832	5.84122	0.159
									5.84371	-5.845	5.84372	0.152
									5.84621	-5.848	5.84622	0.152
									5.84871	-5.848	5.84872	0.14
									5.85121	-5.848	5.85122	0.14
									5.85371	-5.848	5.85372	0.149
									5.85621	-5.845	5.85622	0.155
									5.85871	-5.858	5.85872	0.155
									5.86121	-5.858	5.86122	0.154
									5.86371	-5.856	5.86372	0.154
									5.86621	-5.856	5.86622	0.154
									5.86871	-5.864	5.86872	0.154
									5.87121	-5.868	5.87122	0.161
									5.87371	-5.868	5.87372	0.163
									5.87621	-5.87	5.87622	0.163
									5.87871	-5.885	5.87872	0.155
									5.88121	-5.885	5.88122	0.155
									5.88371	-5.871	5.88372	0.198
									5.88621	-5.871	5.88622	0.224
									5.88871	-5.88	5.88872	0.224
									5.89121	-5.88	5.89122	0.213
									5.89371	-5.873	5.89372	0.213
									5.89621	-5.869	5.89622	0.202
									5.89871	-5.869	5.89872	0.212
									5.90121	-5.875	5.90122	0.212
									5.90371	-5.875	5.90372	0.22
									5.90621	-5.872	5.90622	0.22
									5.90871	-5.879	5.90872	0.198
									5.91121	-5.879	5.91122	0.189
									5.91371	-5.888	5.91372	0.189
									5.91621	-5.888	5.91622	0.188
									5.91871	-5.893	5.91872	0.188
									5.92121	-5.911	5.92121	0.189
									5.92371	-5.911	5.92371	0.191
									5.92746	-5.919	5.92621	0.191
									5.92871	-5.945	5.92871	0.194
									5.93121	-5.945	5.93121	0.194
									5.93371	-5.949	5.93371	0.2
									5.93621	-5.949	5.93621	0.197
									5.93871	-5.941	5.93871	0.197
									5.94121	-5.941	5.94121	0.246
									5.94371	-5.952	5.94371	0.246
									5.94621	-5.954	5.94621	0.239
									5.94871	-5.954	5.94871	0.232
									5.95121	-5.961	5.95121	0.232
									5.95371	-5.961	5.95371	0.247
									5.95621	-5.974	5.95621	0.247
									5.95871	-5.982	5.95871	0.284
									5.96121	-5.982	5.96121	0.287
									5.96371	-5.985	5.96371	0.287
									5.96621	-5.985	5.96621	0.278
									5.96871	-6	5.96871	0.278
									5.97121	-6.004	5.97121	0.274
									5.97371	-6.004	5.97371	0.288
									5.97621	-6.016	5.97621	0.288
									5.97871	-6.016	5.97871	0.321
									5.98121	-6.033	5.98121	0.321
									5.98371	-6.045	5.98371	0.326
									5.98621	-6.045	5.98621	0.342
									5.98871	-6.04	5.98871	0.342
									5.99121	-6.04	5.99121	0.32
									5.99371	-6.051	5.99371	0.32
									5.99621	-6.065	5.99621	0.375
									5.9987	-6.065	5.99871	0.343
									6.00245	-6.067	6.00121	0.343
									6.0037	-6.077	6.00371	0.319
									6.0062	-6.077	6.00621	0.319
									6.0087	-6.077	6.00871	0.309
									6.0112	-6.093	6.01121	0.309
									6.01495	-6.114	6.01371	0.3
									6.0162	-6.114	6.01621	0.292
									6.0187	-6.109	6.01871	0.292
									6.0212	-6.095	6.02121	0.272
									6.0237	-6.095	6.02371	0.272
									6.0262	-6.097	6.02621	0.271
									6.0287	-6.097	6.02871	0.234
									6.0312	-6.101	6.03121	0.234
									6.0337	-6.09	6.03371	0.23
									6.0362	-6.09	6.03621	0.23
									6.0387	-6.082	6.03871	0.29
									6.0412	-6.082	6.04121	0.268
									6.0437	-6.083	6.04371	0.268
									6.0462	-6.062	6.04621	0.233
									6.0487	-6.062	6.04871	0.233
									6.0512	-6.058	6.05122	0.255
									6.0537	-6.058	6.05371	0.252
									6.0562	-6.047	6.05621	0.252
									6.0587	-6.047	6.05871	0.251
									6.0612	-6.034	6.06121	0.251
									6.0637	-6.021	6.06371	0.278
									6.0662	-6.021	6.06621	0.272
									6.0687	-6.017	6.06871	0.272
									6.0712	-6.012	6.07121	0.249
									6.0737	-6.012	6.07371	0.249
									6.0762	-5.998	6.07621	0.238
									6.0787	-5.998	6.07871	0.239
									6.0812	-5.995	6.08121	0.239
									6.0837	-5.995	6.08371	0.236
									6.0862	-5.981	6.08621	0.236
									6.0887	-6.004	6.08871	0.231
									6.0912	-6.004	6.09121	0.223
									6.0937	-6.009	6.09371	0.223
									6.0962	-6.009	6.09621	0.205
									6.0987	-6.009	6.09871	0.205
									6.1012	-6.013	6.10121	0.225
									6.1037	-6.013	6.10371	0.219
									6.1062	-6.009	6.10621	0.219
									6.1087	-6.009	6.10871	0.219
									6.1112	-6.004	6.11121	0.219
									6.1137	-5.994	6.11371	0.203
									6.1162	-5.994	6.11621	0.191
									6.1187	-5.987	6.11871	0.191
									6.1212	-5.987	6.12121	0.188
									6.1237	-5.983	6.12371	0.188
									6.1262	-5.982	6.12621	0.164
									6.1287	-5.982	6.12871	0.173
									6.1312	-6.001	6.13121	0.173
									6.1337	-6.001	6.13371	0.216
									6.1362	-6.01	6.13621	0.216
									6.1387	-6.008	6.1387	0.189
									6.1412	-6.008	6.1412	0.191
									6.1437	-6.013	6.1437	0.191
									6.1462	-6.013	6.1462	0.178
									6.1487	-6.018	6.1487	0.178
									6.15245	-6.019	6.1512	0.153
									6.1537	-6.019	6.1537	0.153
									6.1562	-6.015	6.1562	0.144
									6.1587	-6.015	6.1587	0.135
									6.1612	-6.011	6.1612	0.135
									6.1637	-6.012	6.1637	0.198
									6.1662	-6.012	6.1662	0.198
									6.1687	-6.024	6.1687	0.22
									6.1712	-6.024	6.1712	0.201
									6.1737	-6.005	6.1737	0.201
									6.1762	-5.987	6.1762	0.263
									6.1787	-5.987	6.1787	0.263
									6.1812	-5.979	6.1812	0.27
									6.1837	-5.979	6.1837	0.241
									6.1862	-5.954	6.1862	0.241
									6.1887	-5.933	6.1887	0.231
									6.1912	-5.933	6.1912	0.231
									6.1937	-5.916	6.1937	0.213
									6.1962	-5.916	6.1962	0.251
									6.1987	-5.902	6.1987	0.251
									6.2012	-5.89	6.2012	0.226
									6.2037	-5.89	6.2037	0.226
									6.2062	-5.885	6.2062	0.203
									6.2087	-5.885	6.2087	0.193
									6.2112	-5.882	6.2112	0.193
									6.2137	-5.876	6.2137	0.179
									6.21619	-5.876	6.2162	0.179
									6.21869	-5.874	6.2187	0.18
									6.22119	-5.874	6.2212	0.18
									6.22369	-5.873	6.2237	0.18
									6.22619	-5.862	6.2262	0.192
									6.22869	-5.862	6.2287	0.192
									6.23119	-5.866	6.2312	0.19
									6.23369	-5.866	6.2337	0.205
									6.23619	-5.862	6.2362	0.205
									6.23869	-5.862	6.2387	0.241
									6.24119	-5.872	6.2412	0.241
									6.24369	-5.862	6.2437	0.23
									6.24619	-5.862	6.2462	0.219
									6.24869	-5.863	6.2487	0.219
									6.25119	-5.863	6.2512	0.208
									6.25369	-5.879	6.2537	0.208
									6.25619	-5.885	6.2562	0.226
									6.25869	-5.885	6.2587	0.222
									6.26119	-5.893	6.2612	0.222
									6.26369	-5.893	6.2637	0.303
									6.26619	-5.913	6.2662	0.303
									6.26869	-5.934	6.2687	0.305
									6.27119	-5.934	6.2712	0.357
									6.27369	-5.954	6.2737	0.357
									6.27619	-5.954	6.2762	0.309
									6.27869	-5.966	6.2787	0.309
									6.28119	-5.966	6.2812	0.355
									6.28369	-5.95	6.2837	0.334
									6.28619	-5.974	6.2862	0.334
									6.28869	-5.974	6.2887	0.362
									6.29119	-5.986	6.2912	0.362
									6.29369	-5.986	6.2937	0.382
									6.29619	-6.002	6.2962	0.382
									6.29869	-6.008	6.2987	0.362
									6.30119	-6.008	6.3012	0.313
									6.30369	-6.011	6.3037	0.313
									6.30619	-6.011	6.3062	0.31
									6.30869	-6.023	6.3087	0.31
									6.31119	-6.024	6.3112	0.278
									6.31369	-6.024	6.31495	0.255
									6.31619	-6.035	6.3162	0.255
									6.31869	-6.035	6.3187	0.229
									6.32119	-6.062	6.3212	0.229
									6.32369	-6.061	6.3237	0.252
									6.32619	-6.061	6.3262	0.22
									6.32869	-6.078	6.3287	0.22
									6.33119	-6.078	6.3312	0.225
									6.33369	-6.09	6.3337	0.225
									6.33619	-6.094	6.3362	0.273
									6.33994	-6.095	6.3387	0.242
									6.34119	-6.095	6.3412	0.242
									6.34369	-6.095	6.3437	0.237
									6.34619	-6.108	6.3462	0.237
									6.34869	-6.113	6.3487	0.238
									6.35119	-6.113	6.3512	0.258
									6.35369	-6.125	6.3537	0.258
									6.35619	-6.125	6.35619	0.206
									6.35869	-6.135	6.35869	0.206
									6.36119	-6.136	6.36119	0.182
									6.36369	-6.136	6.36369	0.157
									6.36619	-6.14	6.36619	0.157
									6.3687	-6.14	6.36869	0.159
									6.3712	-6.153	6.37119	0.121
									6.3737	-6.146	6.37369	0.121
									6.3762	-6.146	6.37619	0.121
									6.3787	-6.154	6.37869	0.121
									6.3812	-6.154	6.38119	0.102
									6.3837	-6.14	6.38369	0.069
									6.3862	-6.146	6.38619	0.069
									6.3887	-6.146	6.38869	0.111
									6.3912	-6.153	6.39119	0.111
									6.3937	-6.153	6.39369	0.108
									6.3962	-6.157	6.39619	0.085
									6.3987	-6.151	6.39869	0.085
									6.4012	-6.151	6.40119	0.069
									6.4037	-6.146	6.40369	0.069
									6.4062	-6.146	6.40619	0.078
									6.4087	-6.127	6.40869	0.078
									6.4112	-6.124	6.41119	0.099
									6.41495	-6.124	6.41369	0.121
									6.4162	-6.13	6.41619	0.121
									6.4187	-6.13	6.41869	0.138
									6.4212	-6.117	6.42119	0.138
									6.4237	-6.117	6.42369	0.182
									6.4262	-6.093	6.42619	0.161
									6.4287	-6.085	6.42869	0.161
									6.4312	-6.085	6.43119	0.175
									6.4337	-6.084	6.43369	0.175
									6.43618	-6.084	6.43619	0.141
									6.43993	-6.087	6.43994	0.131
									6.44243	-6.064	6.44119	0.131
									6.44368	-6.064	6.44369	0.152
									6.44618	-6.062	6.44619	0.152
									6.44868	-6.062	6.44869	0.13
									6.45118	-6.066	6.45119	0.092
									6.45368	-6.078	6.45369	0.092
									6.45618	-6.078	6.45619	0.11
									6.45868	-6.082	6.45869	0.11
									6.46118	-6.082	6.46119	0.089
									6.46368	-6.078	6.46369	0.072
									6.46618	-6.084	6.46619	0.072
									6.46868	-6.084	6.46869	0.046
									6.47118	-6.08	6.47119	0.046
									6.47369	-6.08	6.47369	0.023
									6.47619	-6.094	6.47619	0.09
									6.47869	-6.09	6.47869	0.09
									6.48119	-6.09	6.48119	0.068
									6.48369	-6.086	6.48369	0.068
									6.48619	-6.086	6.48619	0.084
									6.48869	-6.066	6.48869	0.067
									6.49119	-6.075	6.4912	0.067
									6.49369	-6.075	6.49369	0.056
									6.49619	-6.094	6.49619	0.056
									6.49869	-6.094	6.49869	0.062
									6.50119	-6.114	6.50244	0.035
									6.50369	-6.142	6.50369	0.035
									6.50619	-6.142	6.50619	0.108
									6.50869	-6.167	6.50869	0.108
									6.51119	-6.167	6.51119	0.093
									6.51369	-6.175	6.51494	0.096
									6.51619	-6.187	6.51619	0.096
									6.51869	-6.187	6.51869	0.09
									6.52119	-6.202	6.52119	0.09
									6.52369	-6.202	6.52369	0.069
									6.52619	-6.211	6.52619	0.128
									6.52869	-6.225	6.52869	0.128
									6.53119	-6.225	6.53119	0.091
									6.53369	-6.242	6.53369	0.091
									6.53619	-6.242	6.53619	0.081
									6.53869	-6.249	6.53994	0.09
									6.54119	-6.251	6.54119	0.09
									6.54369	-6.251	6.54369	0.119
									6.54619	-6.26	6.54619	0.119
									6.54869	-6.26	6.54869	0.07
									6.55119	-6.279	6.55119	0.07
									6.55369	-6.282	6.55369	0.127
									6.55619	-6.282	6.55619	0.114
									6.55869	-6.279	6.55869	0.114
									6.56119	-6.279	6.56119	0.082
									6.56369	-6.303	6.56494	0.055
									6.56619	-6.303	6.56619	0.055
									6.56869	-6.313	6.56869	0.048
									6.57119	-6.324	6.57119	0.048
									6.57369	-6.324	6.57369	0.043
									6.57619	-6.326	6.57618	0.043
									6.57869	-6.326	6.57868	0.038
									6.58119	-6.332	6.58118	0.038
									6.58369	-6.353	6.58368	0.031
									6.58619	-6.353	6.58618	0.025
									6.58869	-6.362	6.58993	0.095
									6.59119	-6.362	6.59118	0.095
									6.59369	-6.358	6.59368	0.095
									6.59619	-6.342	6.59618	0.116
									6.59869	-6.342	6.59868	0.1
									6.60119	-6.35	6.60243	0.084
									6.60369	-6.35	6.60368	0.084
									6.60619	-6.346	6.60618	0.084
									6.60869	-6.358	6.60868	0.095
									6.61119	-6.358	6.61118	0.086
									6.61369	-6.346	6.61493	0.075
									6.61619	-6.346	6.61618	0.075
									6.61869	-6.347	6.61868	0.075
									6.62119	-6.337	6.62118	0.084
									6.62369	-6.337	6.62368	0.096
									6.62619	-6.333	6.62618	0.096
									6.62869	-6.344	6.62868	0.108
									6.63119	-6.344	6.63118	0.108
									6.63369	-6.339	6.63368	0.113
									6.63619	-6.339	6.63618	0.146
									6.63869	-6.35	6.63868	0.146
									6.64119	-6.35	6.64118	0.155
									6.64369	-6.363	6.64368	0.155
									6.64619	-6.349	6.64618	0.171
									6.64869	-6.349	6.64868	0.174
									6.65119	-6.342	6.65243	0.174
									6.65368	-6.342	6.65368	0.181
									6.65618	-6.344	6.65618	0.181
									6.65868	-6.34	6.65868	0.176
									6.66118	-6.34	6.66118	0.19
									6.66368	-6.338	6.66368	0.19
									6.66618	-6.338	6.66618	0.21
									6.66868	-6.323	6.66868	0.21
									6.67118	-6.327	6.67118	0.28
									6.67368	-6.327	6.67368	0.251
									6.67618	-6.327	6.67618	0.251
									6.67868	-6.327	6.67868	0.24
									6.68118	-6.324	6.68118	0.24
									6.68368	-6.314	6.68368	0.237
									6.68618	-6.314	6.68618	0.228
									6.68868	-6.33	6.68868	0.228
									6.69118	-6.33	6.69118	0.227
									6.69368	-6.325	6.69368	0.227
									6.69618	-6.337	6.69618	0.235
									6.69868	-6.337	6.69868	0.233
									6.70118	-6.369	6.70118	0.233
									6.70368	-6.369	6.7037	0.31
									6.70618	-6.374	6.70618	0.31
									6.70868	-6.374	6.70868	0.276
									6.71118	-6.39	6.71118	0.346
									6.71368	-6.409	6.71368	0.346
									6.71618	-6.409	6.71618	0.325
									6.71868	-6.417	6.71868	0.325
									6.72118	-6.417	6.72118	0.349
									6.72368	-6.423	6.72368	0.349
									6.72618	-6.411	6.72618	0.339
									6.72868	-6.411	6.72868	0.315
									6.73118	-6.405	6.73118	0.315
									6.73368	-6.405	6.73368	0.297
									6.73618	-6.41	6.73618	0.297
									6.73868	-6.411	6.73868	0.284
									6.74118	-6.411	6.74118	0.26
									6.74368	-6.417	6.74368	0.26
									6.74618	-6.417	6.74618	0.241
									6.74868	-6.424	6.74868	0.241
									6.75118	-6.432	6.75118	0.208
									6.75368	-6.432	6.75369	0.213
									6.75618	-6.432	6.75619	0.213
									6.75868	-6.432	6.75869	0.237
									6.76118	-6.423	6.76119	0.237
									6.76368	-6.409	6.76369	0.231
									6.76618	-6.409	6.76619	0.244
									6.76868	-6.414	6.76869	0.244
									6.77118	-6.414	6.77119	0.242
									6.77368	-6.402	6.77369	0.242
									6.77618	-6.407	6.77619	0.233
									6.77868	-6.407	6.77869	0.256
									6.78118	-6.393	6.78119	0.256
									6.78368	-6.393	6.78369	0.269
									6.78618	-6.386	6.78619	0.269
									6.78993	-6.381	6.78869	0.267
									6.79118	-6.381	6.79119	0.263
									6.79368	-6.357	6.79367	0.263
									6.79618	-6.357	6.79617	0.266
									6.79868	-6.353	6.79867	0.266
									6.80118	-6.359	6.80117	0.264
									6.80368	-6.359	6.80367	0.268
									6.80618	-6.352	6.80617	0.268
									6.80868	-6.352	6.80867	0.248
									6.81118	-6.354	6.81117	0.248
									6.81368	-6.367	6.81367	0.283
									6.81618	-6.367	6.81617	0.265
									6.81868	-6.346	6.81867	0.265
									6.82118	-6.346	6.82117	0.256
									6.82368	-6.356	6.82367	0.256
									6.82618	-6.347	6.82617	0.314
									6.82868	-6.347	6.82867	0.31
									6.83118	-6.348	6.83117	0.31
									6.83368	-6.348	6.83367	0.313
									6.83618	-6.357	6.83617	0.313
									6.83868	-6.342	6.83867	0.271
									6.84118	-6.342	6.84117	0.307
									6.84368	-6.345	6.84367	0.307
									6.84618	-6.345	6.84617	0.301
									6.84868	-6.344	6.84867	0.301
									6.85118	-6.34	6.85117	0.282
									6.85368	-6.34	6.85367	0.27
									6.85618	-6.331	6.85617	0.27
									6.85868	-6.331	6.85867	0.252
									6.86118	-6.334	6.86117	0.252
									6.86368	-6.334	6.86367	0.238
									6.86618	-6.334	6.86617	0.238
									6.86868	-6.334	6.86867	0.278
									6.87118	-6.334	6.87117	0.278
									6.87367	-6.342	6.87367	0.278
									6.87617	-6.343	6.87617	0.269
									6.87867	-6.343	6.87868	0.269
									6.88117	-6.343	6.88118	0.263
									6.88367	-6.343	6.88368	0.28
									6.88617	-6.334	6.88618	0.28
									6.88867	-6.335	6.88868	0.285
									6.89117	-6.335	6.89118	0.285
									6.89367	-6.36	6.89368	0.27
									6.89617	-6.36	6.89618	0.291
									6.89867	-6.353	6.89868	0.291
									6.90117	-6.348	6.90118	0.328
									6.90368	-6.348	6.90368	0.328
									6.90617	-6.346	6.90618	0.301
									6.90867	-6.346	6.90868	0.305
									6.91117	-6.346	6.91118	0.305
									6.91367	-6.341	6.91368	0.272
									6.91617	-6.341	6.91618	0.272
									6.91867	-6.334	6.91868	0.268
									6.92117	-6.334	6.92118	0.237
									6.92367	-6.34	6.92368	0.237
									6.92617	-6.327	6.92618	0.218
									6.92867	-6.327	6.92868	0.218
									6.93117	-6.337	6.93118	0.219
									6.93367	-6.337	6.93368	0.236
									6.93617	-6.339	6.93618	0.236
									6.93992	-6.345	6.93868	0.221
									6.94117	-6.345	6.94118	0.221
									6.94367	-6.347	6.94368	0.229
									6.94617	-6.347	6.94618	0.234
									6.94867	-6.338	6.94868	0.234
									6.95242	-6.336	6.95118	0.259
									6.95367	-6.336	6.95368	0.259
									6.95617	-6.352	6.95618	0.251
									6.95867	-6.352	6.95868	0.302
									6.96117	-6.361	6.96118	0.302
									6.96367	-6.361	6.96368	0.349
									6.96617	-6.363	6.96618	0.349
									6.96867	-6.36	6.96868	0.299
									6.97117	-6.36	6.97118	0.347
									6.97367	-6.357	6.97368	0.347
									6.97617	-6.357	6.97618	0.309
									6.97867	-6.361	6.97868	0.309
									6.98117	-6.369	6.98118	0.338
									6.98367	-6.369	6.98368	0.32
									6.98617	-6.387	6.98618	0.32
									6.98867	-6.387	6.98868	0.308
									6.99117	-6.392	6.99118	0.308
									6.99367	-6.392	6.99368	0.27
									6.99617	-6.393	6.99618	0.312
									6.99867	-6.407	6.99868	0.312
									7.00117	-6.407	7.00118	0.355
									7.00367	-6.42	7.00368	0.355
									7.00617	-6.42	7.00618	0.335
									7.00867	-6.439	7.00868	0.335
									7.01117	-6.436	7.01118	0.315
									7.01367	-6.436	7.01367	0.287
									7.01617	-6.443	7.01617	0.287
									7.01867	-6.443	7.01867	0.316
									7.02117	-6.458	7.02117	0.316
									7.02367	-6.453	7.02367	0.289
									7.02617	-6.453	7.02617	0.273
									7.02867	-6.457	7.02867	0.273
									7.03117	-6.457	7.03117	0.282
									7.03367	-6.454	7.03367	0.255
									7.03617	-6.452	7.03617	0.255
									7.03867	-6.452	7.03867	0.255
									7.04117	-6.446	7.04117	0.255
									7.04367	-6.446	7.04367	0.223
									7.04617	-6.458	7.04617	0.237
									7.04867	-6.465	7.04867	0.237
									7.05117	-6.465	7.05117	0.229
									7.05367	-6.46	7.05367	0.229
									7.05618	-6.46	7.05617	0.227
									7.05868	-6.467	7.05867	0.22
									7.06118	-6.485	7.06117	0.22
									7.06493	-6.485	7.06367	0.261
									7.06618	-6.473	7.06617	0.261
									7.06868	-6.473	7.06867	0.274
									7.07118	-6.484	7.07117	0.274
									7.07368	-6.477	7.07367	0.257
									7.07618	-6.477	7.07617	0.266
									7.07868	-6.499	7.07867	0.266
									7.08118	-6.499	7.08117	0.244
									7.08368	-6.509	7.08367	0.244
									7.08618	-6.514	7.08617	0.227
									7.08868	-6.514	7.08867	0.246
									7.09117	-6.5	7.09117	0.246
									7.09367	-6.5	7.09367	0.262
									7.09617	-6.499	7.09617	0.261
									7.09867	-6.5	7.09867	0.261
									7.10242	-6.5	7.10242	0.27
									7.10367	-6.492	7.10367	0.27
									7.10617	-6.492	7.10617	0.31
									7.10867	-6.505	7.10867	0.31
									7.11117	-6.51	7.11117	0.264
									7.11492	-6.51	7.11492	0.287
									7.11617	-6.507	7.11617	0.287
									7.11867	-6.507	7.11867	0.272
									7.12117	-6.504	7.12117	0.272
									7.12367	-6.483	7.12367	0.259
									7.12742	-6.483	7.12742	0.306
									7.12867	-6.484	7.12867	0.306
									7.13117	-6.484	7.13117	0.333
									7.13367	-6.472	7.13367	0.333
									7.13617	-6.472	7.13617	0.322
									7.13992	-6.469	7.13867	0.302
									7.14117	-6.463	7.14117	0.302
									7.14367	-6.463	7.14368	0.305
									7.14617	-6.463	7.14618	0.305
									7.14867	-6.463	7.14868	0.288
									7.15242	-6.452	7.15243	0.268
									7.15367	-6.442	7.15368	0.268
									7.15617	-6.442	7.15618	0.273
									7.15867	-6.435	7.15868	0.273
									7.16117	-6.435	7.16118	0.306
									7.16367	-6.438	7.16368	0.294
									7.16617	-6.458	7.16618	0.294
									7.16867	-6.458	7.16868	0.273
									7.17117	-6.458	7.17118	0.273
									7.17367	-6.458	7.17368	0.349
									7.17742	-6.477	7.17618	0.323
									7.17867	-6.474	7.17868	0.323
									7.18117	-6.474	7.18118	0.355
									7.18367	-6.468	7.18368	0.355
									7.18617	-6.468	7.18618	0.319
									7.18992	-6.462	7.18868	0.336
									7.19117	-6.458	7.19118	0.336
									7.19367	-6.458	7.19368	0.292
									7.19617	-6.46	7.19618	0.292
									7.19867	-6.46	7.19868	0.253
									7.20117	-6.442	7.20118	0.24
									7.20367	-6.43	7.20368	0.24
									7.20617	-6.43	7.20618	0.222
									7.20867	-6.432	7.20868	0.222
									7.21117	-6.432	7.21118	0.22
									7.21492	-6.432	7.21368	0.194
									7.21617	-6.422	7.21618	0.194
									7.21867	-6.422	7.21868	0.21
									7.22117	-6.41	7.22118	0.21
									7.22368	-6.41	7.22368	0.177
									7.22617	-6.402	7.22618	0.186
									7.22867	-6.391	7.22868	0.186
									7.23117	-6.391	7.23117	0.17
									7.23368	-6.39	7.23367	0.17
									7.23618	-6.39	7.23617	0.165
									7.23992	-6.392	7.23867	0.132
									7.2412	-6.386	7.24117	0.132
									7.24368	-6.386	7.24367	0.169
									7.24618	-6.39	7.24617	0.169
									7.24868	-6.39	7.24867	0.165
									7.25118	-6.376	7.25117	0.152
									7.25368	-6.363	7.25367	0.152
									7.25618	-6.363	7.25617	0.159
									7.25868	-6.368	7.25867	0.159
									7.26118	-6.368	7.26117	0.129
									7.26368	-6.352	7.26367	0.129
									7.26618	-6.336	7.26617	0.158
									7.26868	-6.336	7.26867	0.162
									7.27118	-6.341	7.27117	0.162
									7.27368	-6.341	7.27367	0.11
									7.27618	-6.325	7.27617	0.11
									7.27868	-6.325	7.27867	0.074
									7.28118	-6.318	7.28117	0.048
									7.28368	-6.318	7.28367	0.048
									7.28618	-6.318	7.28617	0.106
									7.28868	-6.314	7.28867	0.106
									7.29118	-6.314	7.29117	0.075
									7.29368	-6.327	7.29367	0.04
									7.29618	-6.348	7.29617	0.04
									7.29868	-6.348	7.29868	0.036
									7.30118	-6.37	7.30117	0.036
									7.30368	-6.37	7.30367	0.077
									7.30618	-6.366	7.30617	0.077
									7.30868	-6.375	7.30868	0.065
									7.31117	-6.375	7.31118	0.047
									7.31367	-6.373	7.31368	0.047
									7.31617	-6.373	7.31618	0.061
									7.31867	-6.365	7.31868	0.061
									7.32117	-6.377	7.32118	0.081
									7.32367	-6.377	7.32368	0.079
									7.32617	-6.37	7.32618	0.079
									7.32867	-6.37	7.32868	0.113
									7.33117	-6.376	7.33118	0.113
									7.33367	-6.378	7.33368	0.142
									7.33617	-6.378	7.33618	0.175
									7.33867	-6.371	7.33868	0.175
									7.34117	-6.371	7.34118	0.133
									7.34367	-6.375	7.34368	0.133
									7.34617	-6.391	7.34618	0.145
									7.34867	-6.391	7.34868	0.133
									7.35117	-6.404	7.35118	0.133
									7.35367	-6.404	7.35368	0.113
									7.35617	-6.41	7.35618	0.113
									7.35867	-6.429	7.35868	0.145
									7.36117	-6.429	7.36118	0.107
									7.36367	-6.429	7.36368	0.107
									7.36617	-6.429	7.36618	0.095
									7.36867	-6.438	7.36868	0.095
									7.37117	-6.442	7.37118	0.159
									7.37367	-6.442	7.37368	0.182
									7.37617	-6.456	7.37618	0.182
									7.37867	-6.476	7.37868	0.17
									7.38117	-6.476	7.38118	0.17
									7.38367	-6.482	7.38368	0.176
									7.38617	-6.482	7.38618	0.163
									7.38867	-6.479	7.38868	0.163
									7.39117	-6.479	7.39119	0.178
									7.39367	-6.48	7.39368	0.178
									7.39617	-6.488	7.39618	0.199
									7.39867	-6.488	7.39868	0.195
									7.40117	-6.487	7.40118	0.195
									7.40367	-6.487	7.40368	0.227
									7.40617	-6.481	7.40618	0.227
									7.40867	-6.488	7.40868	0.217
									7.41118	-6.488	7.41118	0.255
									7.41367	-6.49	7.41368	0.255
									7.41618	-6.49	7.41618	0.225
									7.41868	-6.494	7.41868	0.225
									7.42118	-6.494	7.42118	0.24
									7.42368	-6.529	7.42368	0.253
									7.42618	-6.543	7.42618	0.253
									7.42868	-6.543	7.42868	0.223
									7.43118	-6.547	7.43118	0.223
									7.43368	-6.547	7.43368	0.215
									7.43618	-6.562	7.43618	0.206
									7.43868	-6.575	7.43868	0.206
									7.44118	-6.575	7.44118	0.195
									7.44368	-6.559	7.44368	0.195
									7.44618	-6.559	7.44618	0.208
									7.44868	-6.562	7.44867	0.208
									7.45118	-6.556	7.45117	0.204
									7.45368	-6.556	7.45367	0.23
									7.45618	-6.548	7.45617	0.23
									7.45868	-6.548	7.45867	0.23
									7.46118	-6.54	7.46117	0.23
									7.46368	-6.534	7.46367	0.218
									7.46618	-6.534	7.46617	0.19
									7.46868	-6.543	7.46867	0.19
									7.47118	-6.569	7.47117	0.237
									7.47368	-6.569	7.47367	0.237
									7.47618	-6.573	7.47617	0.199
									7.47868	-6.573	7.47867	0.166
									7.48118	-6.59	7.48117	0.166
									7.48368	-6.59	7.48367	0.198
									7.48619	-6.608	7.48617	0.198
									7.48868	-6.624	7.48992	0.2
									7.49119	-6.624	7.49117	0.169
									7.49369	-6.649	7.49367	0.169
									7.49619	-6.649	7.49617	0.179
									7.49869	-6.646	7.49867	0.179
									7.50119	-6.641	7.50117	0.144
									7.50369	-6.645	7.50367	0.135
									7.50619	-6.645	7.50617	0.135
									7.50869	-6.645	7.50868	0.106
									7.51119	-6.633	7.51118	0.106
									7.51369	-6.65	7.51493	0.13
									7.51619	-6.65	7.51617	0.115
									7.51869	-6.638	7.51868	0.115
									7.52119	-6.638	7.52118	0.108
									7.52369	-6.63	7.52368	0.108
									7.52619	-6.632	7.52618	0.165
									7.52868	-6.632	7.52868	0.151
									7.53118	-6.635	7.53118	0.151
									7.53368	-6.635	7.53368	0.133
									7.53618	-6.626	7.53618	0.133
									7.53868	-6.613	7.53868	0.193
									7.54118	-6.613	7.54118	0.177
									7.54368	-6.617	7.54368	0.177
									7.54618	-6.617	7.54618	0.158
									7.54868	-6.621	7.54868	0.158
									7.55118	-6.619	7.55118	0.22
									7.55368	-6.619	7.55368	0.185
									7.55618	-6.612	7.55618	0.185
									7.55868	-6.612	7.55868	0.217
									7.56118	-6.619	7.56118	0.217
									7.56368	-6.624	7.56493	0.195
									7.56618	-6.624	7.56618	0.195
									7.56868	-6.608	7.56868	0.195
									7.57118	-6.608	7.57118	0.259
									7.57368	-6.609	7.57368	0.259
									7.57618	-6.616	7.57618	0.249
									7.57868	-6.616	7.57868	0.27
									7.58118	-6.617	7.58118	0.27
									7.58368	-6.617	7.58368	0.248
									7.58618	-6.617	7.58618	0.248
									7.5887	-6.621	7.58868	0.234
									7.59118	-6.621	7.59118	0.234
									7.59368	-6.627	7.59368	0.231
									7.59618	-6.627	7.59618	0.205
									7.59869	-6.628	7.59868	0.205
									7.60119	-6.643	7.60118	0.259
									7.60369	-6.643	7.60368	0.259
									7.60619	-6.652	7.60618	0.256
									7.60869	-6.652	7.60868	0.246
									7.61119	-6.657	7.61118	0.246
									7.61369	-6.662	7.61368	0.289
									7.61619	-6.662	7.61618	0.289
									7.61869	-6.667	7.61868	0.291
									7.62119	-6.667	7.62118	0.286
									7.6237	-6.686	7.62368	0.286
									7.62619	-6.705	7.62618	0.306
									7.62869	-6.705	7.62868	0.306
									7.63119	-6.709	7.63118	0.273
									7.63369	-6.709	7.63368	0.257
									7.63619	-6.721	7.63619	0.257
									7.63869	-6.724	7.63868	0.268
									7.64119	-6.724	7.64119	0.268
									7.64369	-6.719	7.64369	0.24
									7.64619	-6.719	7.64619	0.217
									7.64869	-6.715	7.64869	0.217
									7.65119	-6.716	7.65119	0.191
									7.65369	-6.716	7.65369	0.191
									7.65619	-6.716	7.65619	0.239
									7.65869	-6.716	7.65869	0.227
									7.66119	-6.709	7.66119	0.227
									7.66369	-6.721	7.66369	0.21
									7.66619	-6.721	7.66619	0.21
									7.66869	-6.727	7.66868	0.263
									7.67119	-6.727	7.67118	0.307
									7.67369	-6.722	7.67368	0.307
									7.67619	-6.722	7.67618	0.261
									7.67869	-6.722	7.67868	0.261
									7.68119	-6.707	7.68118	0.234
									7.6837	-6.707	7.68368	0.247
									7.6862	-6.705	7.68618	0.247
									7.6887	-6.705	7.68868	0.24
									7.69119	-6.691	7.69118	0.24
									7.6937	-6.669	7.69368	0.259
									7.6962	-6.669	7.69618	0.237
									7.6987	-6.664	7.69868	0.237
									7.7012	-6.664	7.70118	0.226
									7.7037	-6.668	7.70368	0.226
									7.7062	-6.668	7.70618	0.25
									7.7087	-6.655	7.70868	0.236
									7.7112	-6.646	7.71118	0.236
									7.7137	-6.646	7.71368	0.286
									7.7162	-6.639	7.71618	0.286
									7.7187	-6.639	7.71868	0.256
									7.7212	-6.656	7.72118	0.251
									7.7237	-6.647	7.72368	0.251
									7.7262	-6.647	7.72618	0.315
									7.7287	-6.639	7.72868	0.315
									7.7312	-6.639	7.73118	0.302
									7.7337	-6.651	7.73368	0.274
									7.7362	-6.649	7.73618	0.274
									7.7387	-6.649	7.73868	0.301
									7.7412	-6.645	7.74118	0.301
									7.7437	-6.645	7.74368	0.288
									7.74619	-6.641	7.74618	0.288
									7.74869	-6.647	7.74868	0.279
									7.75244	-6.643	7.75118	0.256
									7.75369	-6.643	7.75368	0.256
									7.75619	-6.643	7.75618	0.304
									7.75869	-6.652	7.75868	0.304
									7.76119	-6.643	7.76118	0.282
									7.76369	-6.643	7.76368	0.262
									7.76619	-6.64	7.76618	0.262
									7.76869	-6.64	7.76868	0.266
									7.77119	-6.644	7.77118	0.237
									7.77369	-6.651	7.77368	0.237
									7.77619	-6.651	7.77618	0.243
									7.77869	-6.651	7.77868	0.243
									7.78119	-6.651	7.78118	0.268
									7.78369	-6.643	7.78368	0.251
									7.78619	-6.651	7.78618	0.251
									7.79003	-6.651	7.78868	0.281
									7.79119	-6.653	7.79118	0.281
									7.79369	-6.653	7.79368	0.27
									7.79619	-6.641	7.79618	0.309
									7.79869	-6.649	7.79868	0.309
									7.80119	-6.649	7.80118	0.304
									7.80369	-6.649	7.80368	0.304
									7.80619	-6.649	7.80618	0.305
									7.80869	-6.641	7.80868	0.305
									7.81119	-6.625	7.81119	0.341
									7.81369	-6.625	7.81368	0.324
									7.81619	-6.612	7.81618	0.324
									7.81869	-6.612	7.81869	0.342
									7.82119	-6.59	7.82119	0.342
									7.82369	-6.582	7.82369	0.33
									7.82619	-6.582	7.82619	0.327
									7.82869	-6.579	7.82869	0.327
									7.8312	-6.579	7.83119	0.302
									7.8337	-6.566	7.83369	0.31
									7.8362	-6.562	7.83619	0.31
									7.8387	-6.562	7.83994	0.299
									7.8412	-6.546	7.84119	0.299
									7.8437	-6.546	7.84369	0.294
									7.8462	-6.541	7.84619	0.294
									7.8487	-6.524	7.84869	0.292
									7.8512	-6.524	7.85119	0.282
									7.8537	-6.505	7.85369	0.282
									7.8562	-6.505	7.85619	0.295
									7.8587	-6.497	7.85869	0.295
									7.8612	-6.497	7.86119	0.286
									7.8637	-6.484	7.86369	0.324
									7.8662	-6.477	7.86619	0.324
									7.8687	-6.477	7.86869	0.327
									7.8712	-6.455	7.87119	0.327
									7.8737	-6.455	7.87369	0.304
									7.8762	-6.435	7.87619	0.327
									7.8787	-6.434	7.87869	0.327
									7.8812	-6.434	7.88119	0.287
									7.8837	-6.429	7.88369	0.287
									7.8862	-6.429	7.88618	0.255
									7.8887	-6.41	7.88868	0.283
									7.8912	-6.413	7.89118	0.283
									7.8937	-6.413	7.89368	0.265
									7.8962	-6.404	7.89618	0.265
									7.8987	-6.404	7.89868	0.259
									7.9012	-6.395	7.90118	0.246
									7.9037	-6.398	7.90368	0.246
									7.9062	-6.398	7.90618	0.251
									7.9087	-6.403	7.90868	0.251
									7.9112	-6.403	7.91118	0.28
									7.9137	-6.414	7.91368	0.254
									7.9162	-6.412	7.91618	0.254
									7.9187	-6.412	7.91868	0.271
									7.9212	-6.418	7.92118	0.271
									7.9237	-6.418	7.92368	0.286
									7.9262	-6.424	7.92618	0.271
									7.9287	-6.422	7.92868	0.271
									7.9312	-6.422	7.93118	0.245
									7.9337	-6.443	7.93368	0.245
									7.9362	-6.443	7.93618	0.249
									7.9387	-6.436	7.93868	0.231
									7.9412	-6.435	7.94118	0.231
									7.9437	-6.435	7.94368	0.284
									7.9462	-6.436	7.94618	0.284
									7.9487	-6.436	7.94868	0.317
									7.9512	-6.438	7.95118	0.324
									7.95371	-6.43	7.95368	0.324
									7.95621	-6.43	7.95618	0.279
									7.95871	-6.44	7.95868	0.279
									7.96121	-6.44	7.96118	0.24
									7.96371	-6.428	7.96368	0.258
									7.96619	-6.443	7.96618	0.258
									7.96869	-6.443	7.96868	0.22
									7.97119	-6.463	7.97118	0.22
									7.97369	-6.463	7.97368	0.227
									7.97619	-6.459	7.97618	0.212
									7.97869	-6.461	7.97868	0.212
									7.98119	-6.461	7.98118	0.198
									7.9837	-6.482	7.98369	0.198
									7.9862	-6.482	7.98619	0.246
									7.9887	-6.466	7.98869	0.246
									7.9912	-6.471	7.99118	0.214
									7.9937	-6.471	7.99369	0.222
									7.9962	-6.474	7.99619	0.222
									7.9987	-6.474	7.99869	0.199
									8.0012	-6.47	8.00119	0.199
									8.0037	-6.466	8.00369	0.205
									8.0062	-6.466	8.00619	0.198
									8.0087	-6.456	8.00869	0.198
									8.0112	-6.456	8.01119	0.191
									8.01371	-6.472	8.01369	0.191
									8.0162	-6.472	8.01619	0.168
									8.0187	-6.474	8.01869	0.168
									8.0212	-6.476	8.02119	0.187
									8.0237	-6.476	8.02369	0.162
									8.0262	-6.487	8.02619	0.162
									8.0287	-6.487	8.02869	0.188
									8.0312	-6.497	8.03119	0.188
									8.0337	-6.508	8.03369	0.19
									8.0362	-6.508	8.03619	0.156
									8.0387	-6.511	8.03869	0.156
									8.0412	-6.511	8.04119	0.135
									8.0437	-6.54	8.04369	0.135
									8.0462	-6.542	8.04619	0.159
									8.0487	-6.542	8.04869	0.147
									8.0512	-6.547	8.05119	0.147
									8.0537	-6.547	8.05369	0.132
									8.0562	-6.559	8.05619	0.132
									8.0587	-6.564	8.05869	0.151
									8.0612	-6.564	8.06119	0.122
									8.0637	-6.563	8.06369	0.122
									8.0662	-6.563	8.06619	0.141
									8.0687	-6.574	8.06869	0.141
									8.0712	-6.561	8.07119	0.107
									8.0737	-6.561	8.07369	0.124
									8.0762	-6.561	8.07619	0.124
									8.0787	-6.561	8.07869	0.103
									8.0812	-6.56	8.08119	0.103
									8.08371	-6.567	8.08369	0.118
									8.08621	-6.567	8.08619	0.116
									8.08871	-6.56	8.08869	0.116
									8.09121	-6.56	8.09119	0.145
									8.09371	-6.57	8.09369	0.145
									8.09621	-6.577	8.09619	0.117
									8.09871	-6.577	8.09869	0.16
									8.10121	-6.568	8.10244	0.16
									8.10371	-6.568	8.10369	0.195
									8.10621	-6.56	8.10618	0.195
									8.10871	-6.569	8.10868	0.149
									8.11121	-6.569	8.11118	0.134
									8.11371	-6.562	8.11368	0.134
									8.11621	-6.562	8.11618	0.185
									8.11871	-6.58	8.11868	0.185
									8.12121	-6.576	8.12118	0.192
									8.12371	-6.576	8.12368	0.151
									8.12621	-6.574	8.12618	0.151
									8.12871	-6.576	8.12868	0.124
									8.13121	-6.576	8.13118	0.124
									8.13371	-6.585	8.13368	0.148
									8.13621	-6.585	8.13618	0.115
									8.13871	-6.596	8.13868	0.115
									8.14121	-6.596	8.14118	0.169
									8.14371	-6.608	8.14368	0.169
									8.14621	-6.608	8.14618	0.19
									8.14871	-6.621	8.14868	0.146
									8.15121	-6.621	8.15243	0.146
									8.15371	-6.621	8.15368	0.114
									8.15621	-6.63	8.15618	0.114
									8.15871	-6.63	8.15868	0.094
									8.16121	-6.614	8.16118	0.094
									8.16496	-6.617	8.16368	0.124
									8.16621	-6.617	8.16618	0.082
									8.16871	-6.607	8.16868	0.082
									8.17121	-6.607	8.17118	0.049
									8.17371	-6.609	8.17368	0.049
									8.17621	-6.606	8.17618	0.053
									8.17871	-6.606	8.17868	0.039
									8.18121	-6.602	8.18118	0.039
									8.1837	-6.602	8.18368	0.081
									8.1862	-6.6	8.18619	0.081
									8.18995	-6.6	8.18868	0.047
									8.1912	-6.6	8.19118	0.101
									8.1937	-6.592	8.19369	0.101
									8.1962	-6.592	8.19619	0.056
									8.1987	-6.586	8.19869	0.056
									8.2012	-6.592	8.20119	0.029
									8.2037	-6.592	8.20369	0.07
									8.2062	-6.605	8.20619	0.07
									8.2087	-6.605	8.20869	0.048
									8.2112	-6.619	8.21119	0.048
									8.2137	-6.622	8.21369	0.056
									8.2162	-6.622	8.21619	0.075
									8.2187	-6.622	8.21869	0.075
									8.2212	-6.622	8.22119	0.052
									8.2237	-6.63	8.22369	0.052
									8.2262	-6.64	8.22744	0.056
									8.2287	-6.64	8.22869	0.09
									8.2312	-6.635	8.23119	0.09
									8.2337	-6.635	8.23369	0.085
									8.2362	-6.651	8.23619	0.085
									8.2387	-6.655	8.23869	0.119
									8.2412	-6.655	8.24119	0.121
									8.24371	-6.643	8.24369	0.121
									8.24621	-6.643	8.24619	0.108
									8.24871	-6.616	8.24869	0.108
									8.25121	-6.609	8.25244	0.17
									8.25371	-6.603	8.25369	0.154
									8.25621	-6.603	8.25619	0.154
									8.25871	-6.603	8.25869	0.168
									8.26121	-6.576	8.26119	0.168
									8.26371	-6.586	8.26494	0.163
									8.26621	-6.586	8.26619	0.219
									8.26871	-6.585	8.26869	0.219
									8.27121	-6.585	8.27119	0.187
									8.27371	-6.576	8.27369	0.187
									8.27621	-6.574	8.27744	0.243
									8.27871	-6.574	8.27869	0.261
									8.28121	-6.572	8.28119	0.261
									8.28371	-6.572	8.28369	0.247
									8.28621	-6.575	8.28619	0.247
									8.28871	-6.571	8.28869	0.225
									8.29121	-6.571	8.29119	0.262
									8.29371	-6.566	8.29369	0.262
									8.29621	-6.566	8.29619	0.257
									8.29871	-6.575	8.29869	0.257
									8.30121	-6.574	8.30244	0.299
									8.30371	-6.574	8.30369	0.269
									8.30621	-6.572	8.30619	0.269
									8.30871	-6.572	8.30869	0.259
									8.31121	-6.574	8.31119	0.259
									8.31496	-6.578	8.31494	0.297
									8.31621	-6.578	8.31619	0.289
									8.31871	-6.604	8.31869	0.289
									8.32121	-6.604	8.32119	0.276
									8.32371	-6.606	8.32368	0.276
									8.32621	-6.599	8.32618	0.334
									8.32871	-6.599	8.32868	0.334
									8.33121	-6.602	8.33118	0.312
									8.33371	-6.602	8.33368	0.312
									8.33622	-6.622	8.33618	0.312
									8.33871	-6.637	8.33868	0.298
									8.34122	-6.637	8.34118	0.298
									8.34372	-6.653	8.34368	0.337
									8.34622	-6.653	8.34618	0.313
									8.34872	-6.662	8.34868	0.313
									8.35122	-6.666	8.35243	0.294
									8.35372	-6.666	8.35368	0.294
									8.35622	-6.67	8.35618	0.295
									8.35872	-6.67	8.35868	0.334
									8.36122	-6.663	8.36118	0.334
									8.36372	-6.66	8.36368	0.302
									8.36622	-6.66	8.36618	0.302
									8.36872	-6.648	8.36868	0.334
									8.37122	-6.648	8.37118	0.31
									8.37372	-6.637	8.37368	0.31
									8.37622	-6.627	8.37618	0.284
									8.37872	-6.627	8.37868	0.284
									8.38122	-6.646	8.38118	0.326
									8.38372	-6.646	8.38368	0.331
									8.38622	-6.643	8.38618	0.331
									8.38872	-6.643	8.38868	0.312
									8.39122	-6.622	8.39118	0.312
									8.39372	-6.628	8.39368	0.337
									8.39622	-6.628	8.39618	0.321
									8.39872	-6.627	8.39868	0.321
									8.40122	-6.627	8.40118	0.36
									8.40371	-6.616	8.40368	0.36
									8.40621	-6.592	8.40618	0.317
									8.40871	-6.592	8.40868	0.3
									8.41121	-6.573	8.41118	0.3
									8.41371	-6.573	8.41368	0.29
									8.41621	-6.578	8.41618	0.29
									8.41871	-6.576	8.41868	0.354
									8.42121	-6.576	8.42119	0.327
									8.42371	-6.56	8.42369	0.327
									8.42621	-6.56	8.42619	0.335
									8.42871	-6.553	8.42868	0.335
									8.43121	-6.553	8.43119	0.347
									8.43371	-6.553	8.43369	0.301
									8.43621	-6.564	8.43619	0.301
									8.43871	-6.564	8.43869	0.283
									8.44121	-6.55	8.44119	0.283
									8.44371	-6.55	8.44369	0.325
									8.44621	-6.541	8.44619	0.283
									8.44872	-6.559	8.44869	0.283
									8.45122	-6.559	8.45119	0.294
									8.45371	-6.566	8.45369	0.294
									8.45622	-6.566	8.45619	0.315
									8.45872	-6.589	8.45869	0.3
									8.46122	-6.579	8.46119	0.3
									8.46372	-6.579	8.46369	0.257
									8.46622	-6.563	8.46619	0.257
									8.46872	-6.563	8.46869	0.282
									8.47122	-6.582	8.47119	0.257
									8.47372	-6.589	8.47369	0.257
									8.47622	-6.589	8.47619	0.26
									8.47872	-6.575	8.47869	0.26
									8.48122	-6.575	8.48119	0.269
									8.48372	-6.573	8.48369	0.279
									8.48622	-6.575	8.48619	0.279
									8.48997	-6.579	8.48869	0.343
									8.49122	-6.579	8.49119	0.343
									8.49372	-6.579	8.49369	0.361
									8.49622	-6.577	8.49619	0.357
									8.49872	-6.557	8.49869	0.357
									8.50122	-6.557	8.50119	0.327
									8.50372	-6.54	8.50369	0.327
									8.50622	-6.54	8.50619	0.36
									8.50872	-6.546	8.5087	0.36
									8.51122	-6.565	8.5112	0.342
									8.51372	-6.565	8.5137	0.33
									8.51622	-6.562	8.5162	0.33
									8.51872	-6.562	8.5187	0.312
									8.52122	-6.564	8.5212	0.312
									8.52372	-6.566	8.5237	0.321
									8.52622	-6.566	8.5262	0.376
									8.52872	-6.549	8.5287	0.376
									8.53122	-6.549	8.5312	0.338
									8.53372	-6.565	8.5337	0.316
									8.53622	-6.585	8.5362	0.316
									8.53872	-6.585	8.5387	0.375
									8.54122	-6.592	8.5412	0.375
									8.54372	-6.592	8.54369	0.349
									8.54622	-6.604	8.54619	0.313
									8.54872	-6.612	8.54869	0.313
									8.55122	-6.612	8.55119	0.315
									8.55372	-6.621	8.55369	0.315
									8.55622	-6.621	8.55619	0.292
									8.55872	-6.614	8.55869	0.292
									8.56122	-6.625	8.56119	0.303
									8.56497	-6.625	8.56369	0.271
									8.56622	-6.629	8.56619	0.271
									8.56872	-6.629	8.56869	0.313
									8.57122	-6.63	8.57119	0.313
									8.57372	-6.63	8.57369	0.281
									8.57622	-6.631	8.57619	0.28
									8.57872	-6.657	8.57869	0.28
									8.58122	-6.657	8.58119	0.297
									8.58372	-6.657	8.58369	0.297
									8.58622	-6.657	8.58619	0.282
									8.58997	-6.669	8.58869	0.325
									8.59122	-6.681	8.59119	0.325
									8.59372	-6.681	8.59369	0.275
									8.59622	-6.674	8.59619	0.275
									8.59872	-6.674	8.59869	0.304
									8.60122	-6.675	8.60119	0.293
									8.60372	-6.682	8.60369	0.293
									8.60623	-6.682	8.60619	0.278
									8.60873	-6.685	8.60869	0.278
									8.61123	-6.685	8.61119	0.33
									8.61373	-6.675	8.61369	0.306
									8.61623	-6.666	8.61619	0.306
									8.61873	-6.666	8.61869	0.293
									8.62121	-6.673	8.62119	0.293
									8.62371	-6.673	8.62369	0.284
									8.62621	-6.666	8.62619	0.323
									8.62871	-6.675	8.62869	0.323
									8.63122	-6.675	8.63119	0.303
									8.63372	-6.682	8.63369	0.303
									8.63622	-6.682	8.63619	0.305
									8.63872	-6.68	8.63869	0.319
									8.64122	-6.683	8.64119	0.319
									8.64372	-6.683	8.64369	0.298
									8.64622	-6.705	8.64619	0.298
									8.64872	-6.705	8.64869	0.305
									8.65122	-6.712	8.65119	0.312
									8.65372	-6.705	8.65369	0.312
									8.65622	-6.705	8.65619	0.343
									8.65872	-6.699	8.65869	0.343
									8.66122	-6.699	8.66119	0.334
									8.66372	-6.692	8.66369	0.356
									8.66622	-6.682	8.66619	0.356
									8.66872	-6.682	8.66869	0.368
									8.67122	-6.669	8.67119	0.368
									8.67372	-6.669	8.6737	0.361
									8.67622	-6.658	8.67619	0.363
									8.67872	-6.637	8.6787	0.363
									8.68122	-6.637	8.6812	0.333
									8.68372	-6.63	8.6837	0.333
									8.68622	-6.63	8.6862	0.325
									8.68872	-6.604	8.6887	0.383
									8.69122	-6.586	8.6912	0.383
									8.69372	-6.586	8.6937	0.368
									8.69622	-6.58	8.6962	0.368
									8.69872	-6.58	8.6987	0.356
									8.70122	-6.57	8.7012	0.356
									8.70372	-6.571	8.7037	0.403
									8.70622	-6.571	8.7062	0.409
									8.70872	-6.573	8.7087	0.409
									8.71122	-6.573	8.7112	0.389
									8.71372	-6.567	8.7137	0.389
									8.71622	-6.567	8.7162	0.403
									8.71872	-6.572	8.7187	0.381
									8.72122	-6.571	8.7212	0.381
									8.72372	-6.571	8.7237	0.415
									8.72622	-6.569	8.7262	0.415
									8.72872	-6.569	8.7287	0.404
									8.73122	-6.578	8.7312	0.409
									8.73372	-6.585	8.7337	0.409
									8.73622	-6.585	8.7362	0.38
									8.73872	-6.584	8.7387	0.38
									8.74122	-6.584	8.7412	0.409
									8.74372	-6.589	8.7437	0.409
									8.74622	-6.583	8.7462	0.441
									8.74872	-6.583	8.7487	0.413
									8.75122	-6.6	8.7512	0.413
									8.75372	-6.617	8.7537	0.461
									8.75622	-6.617	8.75621	0.461
									8.75872	-6.608	8.75871	0.43
									8.76122	-6.608	8.76119	0.412
									8.76372	-6.621	8.76369	0.412
									8.76622	-6.621	8.76619	0.465
									8.76872	-6.62	8.76869	0.465
									8.77123	-6.623	8.77119	0.449
									8.77373	-6.623	8.77369	0.444
									8.77623	-6.619	8.77619	0.444
									8.77872	-6.619	8.77869	0.432
									8.78123	-6.614	8.78119	0.432
									8.78373	-6.618	8.78369	0.488
									8.78623	-6.618	8.7862	0.478
									8.78873	-6.612	8.78869	0.478
									8.79123	-6.612	8.79119	0.473
									8.79373	-6.634	8.7937	0.473
									8.79623	-6.626	8.7962	0.534
									8.79873	-6.626	8.7987	0.518
									8.80248	-6.628	8.8012	0.518
									8.80373	-6.626	8.8037	0.498
									8.80623	-6.626	8.8062	0.498
									8.80873	-6.638	8.8087	0.511
									8.81123	-6.638	8.8112	0.494
									8.81373	-6.646	8.81495	0.494
									8.81623	-6.646	8.8162	0.524
									8.81873	-6.659	8.8187	0.524
									8.82123	-6.671	8.8212	0.495
									8.82373	-6.671	8.8237	0.49
									8.82748	-6.667	8.82745	0.49
									8.82873	-6.667	8.8287	0.56
									8.83123	-6.675	8.8312	0.56
									8.83373	-6.67	8.8337	0.536
									8.83623	-6.67	8.8362	0.563
									8.83873	-6.665	8.83995	0.563
									8.84122	-6.665	8.8412	0.543
									8.84372	-6.676	8.8437	0.543
									8.84622	-6.676	8.8462	0.53
									8.84872	-6.676	8.8487	0.554
									8.85247	-6.672	8.8512	0.554
									8.85372	-6.672	8.8537	0.544
									8.85622	-6.669	8.8562	0.544
									8.85872	-6.669	8.8587	0.539
									8.86122	-6.654	8.8612	0.536
									8.86372	-6.661	8.8637	0.536
									8.86622	-6.661	8.8662	0.565
									8.86872	-6.68	8.8687	0.565
									8.87122	-6.68	8.8712	0.531
									8.87372	-6.684	8.8737	0.577
									8.87747	-6.678	8.8762	0.577
									8.87872	-6.68	8.8787	0.538
									8.88122	-6.68	8.8812	0.538
									8.88372	-6.68	8.8837	0.567
									8.88622	-6.682	8.8862	0.567
									8.88872	-6.677	8.8887	0.54
									8.89122	-6.677	8.8912	0.535
									8.89372	-6.667	8.8937	0.535
									8.89622	-6.667	8.8962	0.51
									8.89872	-6.671	8.8987	0.51
									8.90247	-6.683	8.9012	0.534
									8.90372	-6.683	8.9037	0.529
									8.90622	-6.685	8.9062	0.529
									8.90872	-6.687	8.9087	0.535
									8.91122	-6.687	8.9112	0.535
									8.91497	-6.702	8.9137	0.604
									8.91622	-6.702	8.9162	0.575
									8.91872	-6.688	8.9187	0.575
									8.92122	-6.688	8.92121	0.544
									8.92372	-6.701	8.92371	0.544
									8.92622	-6.699	8.92621	0.517
									8.92872	-6.699	8.9287	0.503
									8.93122	-6.675	8.93121	0.503
									8.93372	-6.675	8.93371	0.514
									8.93622	-6.685	8.93621	0.514
									8.93872	-6.683	8.93871	0.483
									8.94122	-6.683	8.94121	0.502
									8.94372	-6.694	8.94371	0.502
									8.94622	-6.694	8.94621	0.469
									8.94872	-6.704	8.94871	0.469
									8.95247	-6.709	8.95121	0.536
									8.95372	-6.709	8.95371	0.478
									8.95622	-6.722	8.95621	0.478
									8.95872	-6.722	8.95871	0.494
									8.96122	-6.736	8.96121	0.494
									8.96372	-6.739	8.96371	0.481
									8.96622	-6.739	8.96621	0.472
									8.96872	-6.731	8.96871	0.472
									8.97123	-6.731	8.97121	0.504
									8.97373	-6.74	8.97371	0.504
									8.97623	-6.741	8.97621	0.481
									8.97873	-6.741	8.9787	0.497
									8.98123	-6.732	8.9812	0.497
									8.98373	-6.732	8.9837	0.466
									8.98623	-6.722	8.9862	0.466
									8.98998	-6.703	8.9887	0.444
									8.99123	-6.703	8.9912	0.492
									8.99373	-6.684	8.9937	0.492
									8.99623	-6.684	8.9962	0.476
									8.99873	-6.685	8.9987	0.476
									9.00123	-6.678	9.0012	0.45
									9.00373	-6.678	9.0037	0.476
									9.00623	-6.679	9.0062	0.476
									9.00873	-6.679	9.0087	0.462
									9.01123	-6.665	9.0112	0.462
									9.01373	-6.662	9.01495	0.474
									9.01623	-6.662	9.0162	0.47
									9.01873	-6.647	9.0187	0.47
									9.02123	-6.647	9.0212	0.495
									9.02373	-6.638	9.0237	0.495
									9.02623	-6.631	9.0262	0.553
									9.02873	-6.631	9.0287	0.553
									9.03123	-6.626	9.0312	0.574
									9.03373	-6.626	9.0337	0.569
									9.03623	-6.609	9.0362	0.569
									9.03873	-6.594	9.0387	0.569
									9.04123	-6.594	9.0412	0.569
									9.04373	-6.571	9.0437	0.599
									9.04623	-6.571	9.0462	0.614
									9.04873	-6.554	9.0487	0.614
									9.05123	-6.563	9.0512	0.632
									9.05373	-6.563	9.0537	0.632
									9.05623	-6.559	9.0562	0.677
									9.05872	-6.559	9.0587	0.659
									9.06122	-6.544	9.0612	0.659
									9.06372	-6.532	9.0637	0.657
									9.06622	-6.532	9.0662	0.657
									9.06872	-6.501	9.0687	0.678
									9.07122	-6.501	9.0712	0.683
									9.07372	-6.502	9.0737	0.683
									9.07622	-6.503	9.0762	0.691
									9.07872	-6.503	9.0787	0.691
									9.08122	-6.496	9.0812	0.71
									9.08372	-6.496	9.0837	0.701
									9.08622	-6.508	9.0862	0.701
									9.08872	-6.485	9.0887	0.685
									9.09122	-6.485	9.0912	0.685
									9.09372	-6.479	9.0937	0.67
									9.09623	-6.479	9.0962	0.753
									9.09873	-6.475	9.0987	0.753
									9.10123	-6.488	9.1012	0.716
									9.10373	-6.488	9.1037	0.716
									9.10623	-6.505	9.1062	0.719
									9.10873	-6.505	9.10871	0.715
									9.11123	-6.514	9.11121	0.715
									9.11373	-6.514	9.11371	0.697
									9.11623	-6.521	9.11621	0.697
									9.11873	-6.527	9.11871	0.663
									9.12123	-6.527	9.12121	0.681
									9.12373	-6.557	9.12371	0.681
									9.12623	-6.557	9.12621	0.657
									9.12873	-6.569	9.12871	0.657
									9.13123	-6.581	9.13121	0.651
									9.13373	-6.581	9.13371	0.702
									9.13623	-6.576	9.13621	0.702
									9.13873	-6.576	9.13871	0.743
									9.14123	-6.583	9.14121	0.743
									9.14373	-6.583	9.14371	0.708
									9.14623	-6.587	9.14621	0.724
									9.14873	-6.586	9.14871	0.724
									9.15123	-6.586	9.15121	0.7
									9.15373	-6.57	9.15371	0.7
									9.15623	-6.57	9.15621	0.702
									9.15873	-6.555	9.15871	0.729
									9.16123	-6.529	9.16121	0.729
									9.16373	-6.529	9.16496	0.721
									9.16623	-6.53	9.16621	0.721
									9.16873	-6.53	9.16871	0.703
									9.17123	-6.522	9.17121	0.703
									9.17373	-6.52	9.17371	0.769
									9.17623	-6.52	9.17621	0.734
									9.17873	-6.505	9.17871	0.734
									9.18123	-6.505	9.18121	0.751
									9.18373	-6.516	9.18371	0.751
									9.18623	-6.521	9.18621	0.735
									9.18873	-6.521	9.18871	0.723
									9.19123	-6.527	9.19121	0.723
									9.19373	-6.527	9.19371	0.753
									9.19623	-6.535	9.19621	0.753
									9.19874	-6.538	9.1987	0.735
									9.20124	-6.538	9.2012	0.72
									9.20374	-6.539	9.2037	0.72
									9.20624	-6.539	9.2062	0.731
									9.20874	-6.53	9.2087	0.731
									9.21124	-6.542	9.2112	0.702
									9.21374	-6.542	9.21495	0.702
									9.21624	-6.521	9.2162	0.702
									9.21874	-6.521	9.2187	0.677
									9.22124	-6.533	9.2212	0.677
									9.22374	-6.523	9.2237	0.658
									9.22624	-6.523	9.2262	0.661
									9.22874	-6.536	9.2287	0.661
									9.23124	-6.536	9.2312	0.704
									9.23374	-6.541	9.2337	0.704
									9.23624	-6.554	9.2362	0.7
									9.23874	-6.554	9.23995	0.686
									9.24124	-6.563	9.2412	0.686
									9.24374	-6.563	9.2437	0.72
									9.24624	-6.573	9.2462	0.72
									9.24874	-6.58	9.2487	0.685
									9.25124	-6.58	9.2512	0.681
									9.25374	-6.588	9.2537	0.681
									9.25624	-6.588	9.2562	0.704
									9.25874	-6.592	9.2587	0.704
									9.26124	-6.606	9.2612	0.668
									9.26374	-6.606	9.2637	0.665
									9.26624	-6.619	9.2662	0.665
									9.26874	-6.619	9.2687	0.692
									9.27125	-6.623	9.2712	0.692
									9.27375	-6.625	9.2737	0.671
									9.27623	-6.625	9.2762	0.702
									9.27873	-6.622	9.2787	0.702
									9.28123	-6.622	9.2812	0.686
									9.28373	-6.629	9.28371	0.686
									9.28624	-6.629	9.28621	0.722
									9.28873	-6.629	9.28871	0.679
									9.29123	-6.624	9.29121	0.679
									9.29373	-6.624	9.29371	0.702
									9.29624	-6.623	9.29621	0.702
									9.29874	-6.623	9.29871	0.672
									9.30124	-6.625	9.30121	0.652
									9.30373	-6.63	9.30371	0.652
									9.30623	-6.63	9.30621	0.656
									9.30874	-6.63	9.30871	0.656
									9.31124	-6.63	9.31121	0.686
									9.31374	-6.62	9.31371	0.704
									9.31624	-6.611	9.31621	0.704
									9.31874	-6.611	9.31871	0.684
									9.32124	-6.606	9.32121	0.684
									9.32374	-6.606	9.32371	0.653
									9.32624	-6.6	9.32621	0.644
									9.32874	-6.588	9.32871	0.644
									9.33124	-6.588	9.33121	0.702
									9.33374	-6.582	9.33371	0.702
									9.33624	-6.582	9.33621	0.691
									9.33874	-6.582	9.33871	0.662
									9.34124	-6.573	9.34121	0.662
									9.34374	-6.573	9.34371	0.627
									9.34624	-6.557	9.34621	0.627
									9.34874	-6.557	9.34871	0.661
									9.35124	-6.55	9.35121	0.64
									9.35374	-6.567	9.35371	0.64
									9.35624	-6.567	9.35621	0.64
									9.35874	-6.559	9.35871	0.64
									9.36124	-6.559	9.36121	0.621
									9.36374	-6.573	9.36371	0.672
									9.36624	-6.58	9.36621	0.672
									9.36874	-6.58	9.36871	0.639
									9.37124	-6.583	9.37122	0.639
									9.37374	-6.583	9.37372	0.644
									9.37624	-6.584	9.37622	0.632
									9.37874	-6.59	9.37872	0.632
									9.38124	-6.59	9.38122	0.608
									9.38375	-6.577	9.38372	0.608
									9.38625	-6.577	9.38622	0.65
									9.38875	-6.582	9.38872	0.669
									9.39125	-6.583	9.39122	0.669
									9.39375	-6.583	9.39372	0.633
									9.39625	-6.58	9.39622	0.633
									9.39875	-6.58	9.39872	0.66
									9.40125	-6.571	9.40122	0.699
									9.40375	-6.568	9.40372	0.699
									9.40625	-6.568	9.40622	0.653
									9.40875	-6.567	9.40872	0.653
									9.41125	-6.567	9.41122	0.63
									9.41375	-6.577	9.41372	0.625
									9.41625	-6.558	9.41621	0.625
									9.41875	-6.558	9.41871	0.682
									9.42125	-6.553	9.42121	0.682
									9.42375	-6.553	9.42371	0.669
									9.4275	-6.562	9.42621	0.669
									9.42875	-6.566	9.42871	0.663
									9.43125	-6.566	9.43121	0.727
									9.43375	-6.569	9.43371	0.727
									9.43625	-6.569	9.43621	0.708
									9.44	-6.565	9.43871	0.708
									9.44125	-6.558	9.44121	0.699
									9.44375	-6.558	9.44371	0.75
									9.44625	-6.569	9.44621	0.75
									9.44875	-6.569	9.44871	0.729
									9.45125	-6.576	9.45121	0.729
									9.45375	-6.576	9.45371	0.789
									9.45625	-6.58	9.45621	0.789
									9.45875	-6.57	9.45871	0.779
									9.46125	-6.57	9.46121	0.767
									9.465	-6.577	9.46371	0.767
									9.46625	-6.578	9.46621	0.763
									9.46875	-6.578	9.46871	0.763
									9.47125	-6.582	9.47121	0.777
									9.47375	-6.582	9.47371	0.747
									9.47625	-6.573	9.47621	0.747
									9.47875	-6.573	9.47871	0.739
									9.48125	-6.575	9.48121	0.739
									9.48375	-6.579	9.48371	0.778
									9.48625	-6.579	9.48621	0.747
									9.49	-6.578	9.48871	0.747
									9.49125	-6.578	9.49121	0.803
									9.49375	-6.56	9.49371	0.803
									9.49624	-6.57	9.49621	0.78
									9.49874	-6.57	9.49871	0.81
									9.50124	-6.59	9.50246	0.787
									9.50374	-6.585	9.50371	0.787
									9.50624	-6.585	9.50621	0.787
									9.50874	-6.599	9.50871	0.806
									9.51124	-6.599	9.51121	0.809
									9.51374	-6.585	9.51371	0.809
									9.51624	-6.585	9.51621	0.8
									9.51874	-6.58	9.51871	0.8
									9.52124	-6.588	9.52121	0.796
									9.52374	-6.588	9.52371	0.822
									9.52624	-6.572	9.52621	0.822
									9.52874	-6.572	9.52871	0.78
									9.53124	-6.589	9.53121	0.78
									9.53374	-6.592	9.53371	0.774
									9.53624	-6.592	9.53622	0.787
									9.53874	-6.585	9.53871	0.787
									9.54126	-6.585	9.54122	0.776
									9.54375	-6.59	9.54372	0.776
									9.54625	-6.602	9.54622	0.768
									9.54875	-6.602	9.54872	0.817
									9.55125	-6.62	9.55122	0.817
									9.55375	-6.62	9.55372	0.775
									9.55625	-6.621	9.55622	0.775
									9.55875	-6.615	9.55872	0.763
									9.56125	-6.615	9.56122	0.819
									9.56375	-6.608	9.56372	0.819
									9.56625	-6.608	9.56622	0.789
									9.56875	-6.599	9.56872	0.789
									9.57125	-6.59	9.57122	0.809
									9.57375	-6.59	9.57372	0.79
									9.57625	-6.574	9.57622	0.79
									9.57875	-6.574	9.57872	0.78
									9.58125	-6.562	9.58122	0.78
									9.58375	-6.562	9.58372	0.789
									9.58625	-6.565	9.58622	0.778
									9.58875	-6.572	9.58997	0.778
									9.59125	-6.572	9.59122	0.775
									9.59375	-6.574	9.59372	0.775
									9.59625	-6.574	9.59622	0.746
									9.59875	-6.579	9.59872	0.746
									9.60125	-6.591	9.60122	0.739
									9.60375	-6.591	9.60372	0.759
									9.60625	-6.573	9.60622	0.759
									9.60875	-6.573	9.60872	0.779
									9.61125	-6.579	9.61122	0.779
									9.61375	-6.585	9.61372	0.745
									9.61626	-6.585	9.61622	0.762
									9.61876	-6.582	9.61872	0.762
									9.62126	-6.582	9.62122	0.717
									9.62376	-6.58	9.62372	0.717
									9.62626	-6.583	9.62622	0.708
									9.62875	-6.585	9.62872	0.784
									9.63126	-6.585	9.63122	0.784
									9.63376	-6.585	9.63372	0.746
									9.63626	-6.583	9.63621	0.746
									9.63876	-6.582	9.63871	0.805
									9.64126	-6.582	9.64121	0.763
									9.64376	-6.577	9.64371	0.763
									9.64626	-6.577	9.64621	0.795
									9.64876	-6.569	9.64871	0.795
									9.65126	-6.554	9.65121	0.777
									9.65376	-6.554	9.65371	0.794
									9.65626	-6.553	9.65621	0.794
									9.65876	-6.553	9.65871	0.776
									9.66126	-6.537	9.66121	0.776
									9.66376	-6.56	9.66496	0.784
									9.66626	-6.56	9.66621	0.81
									9.66876	-6.563	9.66871	0.81
									9.67126	-6.563	9.67121	0.788
									9.67376	-6.564	9.67371	0.788
									9.67626	-6.574	9.67621	0.797
									9.67876	-6.574	9.67871	0.768
									9.68126	-6.575	9.68121	0.768
									9.68376	-6.575	9.68371	0.756
									9.68626	-6.568	9.68621	0.756
									9.68876	-6.561	9.68871	0.747
									9.69126	-6.561	9.69121	0.75
									9.69376	-6.567	9.69371	0.75
									9.69626	-6.567	9.69622	0.743
									9.69876	-6.576	9.69872	0.743
									9.70126	-6.588	9.70121	0.778
									9.70376	-6.588	9.70371	0.721
									9.70626	-6.586	9.70622	0.721
									9.70876	-6.586	9.70872	0.753
									9.71126	-6.569	9.71122	0.753
									9.71375	-6.565	9.71372	0.716
									9.71625	-6.565	9.71622	0.722
									9.71875	-6.562	9.71872	0.722
									9.72125	-6.562	9.72122	0.689
									9.72375	-6.568	9.72372	0.689
									9.72625	-6.591	9.72622	0.664
									9.72875	-6.591	9.72872	0.663
									9.73125	-6.618	9.73122	0.663
									9.73375	-6.618	9.73372	0.678
									9.73625	-6.64	9.73622	0.678
									9.73875	-6.642	9.73872	0.668
									9.74125	-6.642	9.74122	0.668
									9.74375	-6.652	9.74372	0.733
									9.74625	-6.652	9.74622	0.708
									9.74875	-6.659	9.74872	0.708
									9.75125	-6.643	9.75122	0.697
									9.75375	-6.643	9.75372	0.697
									9.75625	-6.635	9.75622	0.724
									9.75875	-6.635	9.75872	0.712
									9.76125	-6.641	9.76122	0.712
									9.76375	-6.647	9.76497	0.723
									9.76625	-6.647	9.76622	0.723
									9.76875	-6.654	9.76872	0.706
									9.77125	-6.654	9.77122	0.691
									9.77375	-6.649	9.77372	0.691
									9.77625	-6.626	9.77622	0.7
									9.77875	-6.626	9.77872	0.7
									9.78125	-6.618	9.78122	0.69
									9.78375	-6.618	9.78372	0.75
									9.78626	-6.616	9.78622	0.75
									9.79	-6.6	9.78872	0.712
									9.79125	-6.6	9.79122	0.712
									9.79375	-6.602	9.79372	0.749
									9.79626	-6.602	9.79623	0.711
									9.79876	-6.605	9.79873	0.711
									9.80126	-6.6	9.80123	0.736
									9.80376	-6.6	9.80372	0.736
									9.80626	-6.599	9.80623	0.695
									9.80876	-6.599	9.80873	0.722
									9.81126	-6.617	9.81123	0.722
									9.81376	-6.613	9.81373	0.686
									9.81626	-6.613	9.81623	0.686
									9.81876	-6.603	9.81873	0.705
									9.82126	-6.603	9.82123	0.687
									9.82376	-6.609	9.82373	0.687
									9.82626	-6.609	9.82623	0.715
									9.82876	-6.608	9.82873	0.715
									9.83126	-6.603	9.83123	0.67
									9.83376	-6.603	9.83373	0.684
									9.83626	-6.614	9.83623	0.684
									9.83876	-6.614	9.83873	0.665
									9.84126	-6.632	9.84123	0.665
									9.84376	-6.635	9.84373	0.647
									9.84626	-6.635	9.84623	0.64
									9.84876	-6.62	9.84873	0.64
									9.85126	-6.62	9.85123	0.607
									9.85376	-6.641	9.85372	0.607
									9.85626	-6.647	9.85622	0.659
									9.85876	-6.647	9.85872	0.623
									9.86126	-6.647	9.86122	0.623
									9.86376	-6.647	9.86372	0.643
									9.86626	-6.651	9.86622	0.643
									9.86876	-6.651	9.86872	0.599
									9.87126	-6.633	9.87122	0.616
									9.87376	-6.605	9.87372	0.616
									9.87626	-6.605	9.87622	0.607
									9.87876	-6.611	9.87872	0.607
									9.88126	-6.611	9.88122	0.587
									9.88376	-6.598	9.88372	0.587
									9.88626	-6.581	9.88622	0.606
									9.88876	-6.581	9.88997	0.592
									9.89126	-6.578	9.89122	0.592
									9.89376	-6.578	9.89372	0.566
									9.89626	-6.582	9.89622	0.566
									9.89876	-6.572	9.89872	0.612
									9.90126	-6.572	9.90122	0.57
									9.90376	-6.546	9.90372	0.57
									9.90626	-6.546	9.90622	0.553
									9.90876	-6.533	9.90872	0.553
									9.91126	-6.54	9.91122	0.543
									9.91376	-6.54	9.91372	0.545
									9.91626	-6.541	9.91622	0.545
									9.91876	-6.541	9.91872	0.536
									9.92126	-6.558	9.92122	0.536
									9.92376	-6.544	9.92372	0.526
									9.92626	-6.544	9.92622	0.547
									9.92876	-6.539	9.92872	0.547
									9.93127	-6.539	9.93122	0.519
									9.93375	-6.552	9.93372	0.537
									9.93625	-6.555	9.93622	0.537
									9.93875	-6.555	9.93997	0.53
									9.94125	-6.553	9.94122	0.53
									9.94375	-6.553	9.94372	0.564
									9.94625	-6.554	9.94622	0.564
									9.94875	-6.55	9.94872	0.545
									9.95125	-6.55	9.95247	0.585
									9.95375	-6.549	9.95372	0.585
									9.95625	-6.549	9.95622	0.557
									9.95875	-6.542	9.95872	0.557
									9.96125	-6.542	9.96122	0.542
									9.96375	-6.542	9.96372	0.523
									9.96625	-6.559	9.96622	0.523
									9.96875	-6.559	9.96872	0.571
									9.97125	-6.563	9.97122	0.571
									9.97376	-6.58	9.97372	0.559
									9.97625	-6.58	9.97747	0.584
									9.97875	-6.573	9.97872	0.584
									9.98125	-6.573	9.98122	0.569
									9.98376	-6.556	9.98372	0.59
									9.98626	-6.566	9.98622	0.59
									9.98876	-6.566	9.98872	0.57
									9.99126	-6.562	9.99122	0.57
									9.99376	-6.562	9.99372	0.582
									9.99626	-6.559	9.99622	0.582
									9.99876	-6.552	9.99873	0.562
									10.0013	-6.552	10.0012	0.548
									10.0038	-6.552	10.0037	0.548
									10.0063	-6.552	10.0062	0.604
									10.0088	-6.551	10.0087	0.604
									10.0113	-6.551	10.0112	0.595
									10.0138	-6.538	10.015	0.564
									10.0163	-6.521	10.0162	0.564
									10.0188	-6.521	10.0187	0.529
									10.0213	-6.512	10.0212	0.529
									10.0238	-6.512	10.0237	0.543
									10.0263	-6.52	10.0275	0.5
									10.0288	-6.512	10.0287	0.5
									10.0313	-6.512	10.0312	0.543
									10.0338	-6.525	10.0337	0.543
									10.0363	-6.525	10.0362	0.495
									10.0388	-6.531	10.04	0.514
									10.0413	-6.529	10.0412	0.514
									10.0438	-6.529	10.0437	0.507
									10.0463	-6.521	10.0462	0.507
									10.0488	-6.521	10.0487	0.487
									10.0513	-6.518	10.0525	0.493
									10.0538	-6.516	10.0537	0.493
									10.0563	-6.516	10.0562	0.479
									10.0588	-6.513	10.0587	0.479
									10.0613	-6.513	10.0612	0.473
									10.0638	-6.499	10.065	0.482
									10.0663	-6.489	10.0662	0.482
									10.0688	-6.489	10.0687	0.472
									10.0713	-6.484	10.0712	0.472
									10.0738	-6.484	10.0737	0.459
									10.0763	-6.457	10.0762	0.525
									10.0788	-6.46	10.0787	0.525
									10.0813	-6.46	10.0812	0.48
									10.0838	-6.46	10.0837	0.48
									10.0863	-6.46	10.0862	0.514
									10.0888	-6.458	10.0887	0.478
									10.0913	-6.473	10.0912	0.478
									10.0938	-6.473	10.0937	0.479
									10.0963	-6.469	10.0962	0.479
									10.0988	-6.469	10.0987	0.463
									10.1013	-6.482	10.1012	0.46
									10.1038	-6.495	10.1037	0.46
									10.1063	-6.495	10.1062	0.508
									10.1088	-6.501	10.1087	0.508
									10.1113	-6.501	10.1112	0.483
									10.1138	-6.515	10.1137	0.488
									10.1163	-6.513	10.1162	0.488
									10.1188	-6.513	10.1187	0.542
									10.1213	-6.526	10.1212	0.542
									10.1238	-6.526	10.1237	0.52
									10.1275	-6.504	10.1262	0.507
									10.1288	-6.52	10.1287	0.507
									10.1313	-6.52	10.1312	0.573
[truncated: 8,033 more rows]

## Sheet: Figure 3
	Panel A							Panel b
	X	PBS	OP	SDS	OPSDS			X	Y1	Y2	Y3	Y4	Y5	Y6	Y7	Y8	Y9	Y10	Y11	Y12	Y13	Y14	Y15	Y16	Y17	Y18	Y19	Y20	Y21	Y22	Y23	Y24	Y25	Y26	Y27	Y28	Y29	Y30	Y31	Y32	Y33	Y34	Y35	Y36	Y37	Y38	Y39	Y40	Y41
	560	2710.28	4087.76	2506.66	22864.9			560	2152.9	3040.03	2842.14	3159.31	3526.64	4025.99	4649.05	8323.37	7692.41	6529.6	7357.64	7743.34	8765.47	8468.97	8810.51	9569.19	10164.8	10217.6	10828.5	10928.2	11426.9	12379.2	11758.1	12730.2	12775.5	12883.8	13430.1	13895.9	14755.9	14613.8	14921.2	15473.1	16133.5	15959.6	17031.3	19498.7	19482.6	17982.6	18626.3	19846.1	19871.3
	561	2842.14	4029.3	2301.4	23978.5			561	1982.71	2852.22	2797.08	3456.51	3586.75	4109.48	4598.93	8459.07	8141.34	6584.82	7540.03	8049.63	9338.13	9021.49	9634.52	9907.59	10406.1	10809.2	11623.2	11469.8	11887.3	12859.1	12603.6	13299.1	13639	13238.7	13606.3	14880.8	14980.9	15384.9	15803.4	15493.2	16516.8	16600	17641.9	20749.5	20523.9	19252.5	19442.7	20523.2	21635.5
	562	2588.45	3982.53	2121.19	25645			562	2087.82	2764.62	2919.76	3291.22	3765.42	3999.23	4755.99	9004.05	8491.09	7285.71	7653.82	8368.5	9792.88	9192.33	10118.7	10160.6	10803.3	11255.9	11615.6	11991.3	12783.1	13481.5	13269.8	13702	14178	13928.6	14878.3	15115.2	15500.1	15573.9	16610.1	16718.6	17556.1	17692.4	19414.1	21993.7	21605.4	19757.6	20896.5	21433.3	22176.7
	563	2513.34	3805.5	2351.46	26240.7			563	1894.28	2977.39	2882.2	3246.12	3593.43	4156.24	4720.91	9347.87	8688.51	7617	8127.45	8948.65	10154.8	9907.61	10039.9	10763.9	11874.7	11630.7	12584.3	12647.2	13004.6	14460.7	13902.6	14175.5	14863.3	14870.8	15768	16015	16456.4	17054.1	17535.9	17419.9	18936.8	18767.8	19757.6	22433.4	22290.9	21413	21796.5	22875	23548.2
	564	2555.06	3989.21	2171.25	28038.7			564	2067.8	2959.88	2962.32	3319.59	3862.3	4443.56	5026.68	9492.02	8966.48	7933.31	8594.51	9164.69	10529.3	10398.6	10946.7	11471.4	12267.2	12478.6	12914	13095.2	14142.7	15539.1	14374.4	15147.9	15770.6	15445.3	16670.7	16837.1	17430	17664.7	18023	18232.5	19224.7	19623.8	21066.6	23372.2	23523.2	22204.5	23319.5	23932.9	24548.2
	565	2458.27	3758.74	2321.43	29117.2			565	2021.08	2782.1	2942.29	3568.37	3867.29	4542.13	5304.11	9857.83	9234.17	8122.43	9214.09	9631.99	10919	10742.1	11864.6	12145.6	12481.1	12926.6	13739.8	13756.5	14472.7	16050.3	15261.4	15831	16665.7	16279.8	17147.4	17634.4	18343.6	18876.2	18691.9	19596	20495.5	20631.9	21607.7	23852.8	24604.9	22983.7	23832.4	24824.3	25399.4
	566	2371.49	3782.12	2261.35	30562.1			566	1944.34	2651.91	2867.18	3538.33	4034.31	4712.54	5563.19	10313.4	9707.06	8616.32	9508.87	10441.3	11603.1	11255.1	12088.5	12303.3	13143	13477.9	14266.2	14848.1	14986.7	16626.7	16274.7	16516.8	17071.7	17349.2	18141.6	18399.1	19202	19558.1	20106.3	20768.4	21324.5	21772	22897.7	24756.3	25820.4	25072.5	24791.3	26245.7	26813.7
	567	2192.94	3830.56	2071.14	31675.1			567	2051.12	2721.99	2982.36	3371.34	4151.24	4903.03	5787.2	10601.8	10003.3	9043.26	9865.7	10795.8	11743.9	11756.5	12408.1	13164	13329.4	14414.8	14890.9	15585.7	16428.6	17964.1	17009.5	17631.8	18038.2	18131.5	18944.4	19447	20115	20480.3	21223.4	21177.9	22148.9	23064.7	23803.7	26413.4	26783.2	26025.2	26852.4	27683.5	28221.3
	568	2226.31	3955.81	2081.15	32977			568	2042.78	2754.51	2984.86	3633.5	4146.22	4710.87	6036.34	10975.2	10484	9483.76	10323.1	11633.2	12629.6	12157.3	13286.7	13553.4	14203.2	15112.7	15687.3	16266.3	17036.4	18038.2	18126.5	18510.1	19136.3	19323.2	20351.4	20763.3	21149.4	21314.4	22174.2	22710.5	23133.1	24137.9	24781.2	27323.5	28516.6	26996.1	27498.3	28901.4	29820.5
	569	2211.3	4091.11	2146.22	34027.8			569	2024.42	2929.79	3237.78	3800.5	4408.48	5178.76	6292.13	11598.3	10903.5	9979.63	10988.5	11821.9	13274	13154	13659.2	14822.9	14888.4	15705	16756.5	16980.9	17735.3	19633.6	18760.9	19383.8	19952.2	19836	21021.1	21471.1	22332.8	22756	23279.8	22740.8	24287.3	25292.8	25926.3	27792.5	29498.3	28292.3	29064.6	30021.1	30829
	570	2286.39	3905.71	2026.09	35578.3			570	2026.09	2862.17	3167.66	4035.98	4715.88	5578.23	6432.62	12429.7	11469.1	10403.6	11580.4	12518.9	13404.9	13639	14243.5	15026.2	16103.3	16885.1	17475.4	17816.9	18820.7	20646.4	19789.7	20065.9	21064.2	21041.4	21784.7	22207.1	23376.8	23907.5	24738.1	24953.4	25143.4	26149.4	28046.2	29191.1	30875	29762	30339.4	31588.7	32107.4
	571	2182.93	3974.18	2251.34	37902.6			571	1987.72	2829.64	3473.2	3979.21	4715.9	5564.86	6765.45	12287.7	12260.7	10961.7	11969.5	13009.6	14067.2	14379.5	15362.2	16111.7	17023.8	17594	18785.4	18829.9	19080.8	21647.4	20790.3	21097	21562.2	22083.1	23277.3	23664.5	24122.8	24621.6	25703.5	26093.6	27371.5	27744.3	28497.8	29650.4	32005.9	30912.7	32018.3	33137.2	34010
	572	2249.68	4089.43	2006.07	38869.3			572	2122.86	2847.16	3117.57	4097.79	4839.54	5854.06	7013	12942.9	12431.8	11697.8	12370.4	13387.2	14666.7	15172.3	16002.4	16495	17588.9	18479.8	19702.2	19899.1	20341.3	22557.9	21725.7	22315.8	23358.3	23292.5	23910.2	25044.7	25738.9	25619.7	27163.5	26722.2	27729	29261.9	29462.4	30922.8	32997.7	32376.8	33171.2	33844.6	35476.5
	573	2136.21	3982.53	1905.96	40990.7			573	2114.52	2954.82	3390.54	4234.75	5242.28	6032.96	7508.24	13502.9	12620.7	11922.5	13130.5	14399.6	15606.7	15452.9	16350.4	17334.1	18212.3	19209.6	20048.2	20321.9	21579.9	23261.6	22621.1	23128	24761	24143	25373.9	25827.5	26698.7	27257.3	27863.5	27741.7	28736.4	30061.7	30767.8	32910.9	34336.1	33633.3	34363.8	35127.6	37331.9
	574	1951.01	4177.95	2026.09	42209.4			574	2134.54	2922.29	3493.24	4351.69	5121.95	6328.92	7571.82	13865.7	13239.2	12454.3	13476.2	14908.6	16653	16848.1	17432.5	18271.2	19368.7	20103.8	20945.3	21643.1	21949.1	24939.8	23474.7	24378.5	25262.5	25376.4	26154.4	26580.3	28359.4	28655.2	29564	28975	30828.8	31893.7	32155.6	33765.6	35647.6	35041	36447.1	37109.7	38331.2
	575	1989.38	4296.55	1860.92	44462.3			575	2074.48	2924.79	3370.51	4612.3	5242.27	6457.69	7945.04	14643	13849.9	13118.7	14592.8	15803.3	17107.1	17241.6	18086.1	19234	19934.5	21236	21648.2	22752.6	23684.8	25892.1	24912.9	25247.2	26273.6	26722.2	27193.9	28348.1	29352.4	29952.5	30783.1	31947.1	32053.9	33211	33279.7	36436.9	37701.5	36594.8	38257.1	38111.7	39778.1
	576	1941	4276.51	1845.9	45993.1			576	2129.53	3029.93	3563.36	4558.84	5666.83	6822.34	8410.35	14925.9	14545.3	13692.8	15051.4	16484	17601.5	18113	19434.3	19993.5	20879.6	21903.5	22621.9	23567.5	24761	27014.6	26293	26783.1	27008.8	27861	28883.6	29480.2	30678.1	30971.1	31604.1	32455.6	33758	35020.6	35647	37270.2	38851.8	37969	39502.2	40349.7	41481.1
	577	2001.06	4390.11	1855.91	47591.6			577	2102.84	3059.99	3681.09	4771.03	5839.03	6976.21	8646.43	15875.7	14953.7	14377.8	15779	16882.5	18320.8	18848.5	20245.3	21107.1	22131.2	22880	23884.8	24953.4	26091	27836.3	27121.2	27536.3	28629.8	29104.4	30275.1	31235.4	31959	31959.8	33322.9	34114.3	34521.5	36327.3	36808.9	38746.9	40485.2	40385.4	40496.1	41608.9	44406.1
	578	1777.51	4373.39	1810.87	49389			578	2229.65	3097.55	3701.13	4903.04	5999.53	7357.64	9271.05	16234	15546.4	14866.6	16575.7	18116.4	19083.3	20323.6	21033.9	21885.9	23064.7	24500	24938.2	25762.5	26524.5	29454	28387.9	28896.3	29571.7	30323.3	31446.3	31774.2	33276.3	33460.3	34740.5	34750.7	36047	37627.2	38971.3	39502.2	42511	41624.2	42383.2	43838.1	45468.2
	579	1819.21	4400.13	1810.87	51211.2			579	2261.36	3287.89	4016.78	5225.6	6056.38	7573.5	9575.89	16520	16220.5	15735.3	17115.6	18593.4	19924.4	20631.9	22012.3	23112	24241.8	24940.7	25847.8	27405.2	27990.3	30508.4	29999	30247.1	31085.5	31588.7	33032.9	33684.2	34402.8	35282.9	36222.8	36910.8	37997	40173.5	39394.9	41598.6	43493.1	43411	44082.8	45662.8	47163.8
	580	1749.15	4587.23	1770.83	53050.5			580	2271.37	3260.31	3996.73	5205.51	6287.14	7714.07	9817.12	17038.2	16825.6	16442.9	17774.8	19863.8	20553.6	21776.3	22998.9	23969.2	25067.4	26369.9	26823.7	28195	28931.8	32078.9	31267.6	31837.8	32224.4	32605.6	33801.3	35183.5	36083.6	36503.1	37662.9	38104	39515	40898.7	42076.5	42452.2	45534.8	45726.8	45900	46582.1	48640.5
	581	1822.55	4801.1	1640.71	55159			581	2256.36	3285.37	4179.62	5608.33	6614.9	8249.64	10170.6	18207	17490.1	17478.7	18851.8	20412.2	21579.9	22627.8	24168.3	25069.9	26440.8	27670.7	28167.9	29389.6	30330.9	33132	32491.2	33073.6	34185.6	34603	35417.9	36587.2	37806.7	38586.1	39287.9	40921.7	41688.1	42886.8	43017.2	45005	47438	47109.9	48132.5	48786.6	50613
	582	1720.78	4725.91	1840.9	57527.5			582	2384.84	3275.35	3996.73	5777.17	7100	8430.46	10708.6	18505.2	18239.1	17692.4	19818.3	21170.3	22406.9	23670.4	25133.3	26299.8	27234.6	28333	30102.3	30908.5	31987.8	34168.6	33836.1	34429.9	35687.8	36253.4	37790.4	38272.4	39628.2	39617	40691.9	41197.5	43132.4	44523.8	45913.7	46597.5	48940.2	49024.8	49647.3	50728.7	52387.9
	583	1812.54	4695.84	1935.99	60597.8			583	2449.92	3861.45	4317.44	5885.86	7069.88	8817.21	10970.1	19409.1	18681.5	18336.8	20188.9	22419.5	24064.5	24750.8	25781.9	27410.3	28198.4	29955	31542.9	32172.5	33353.5	35407.1	34956.1	35529.9	37428.3	37611.9	39019.9	39747.2	40952.6	42012.6	42861.2	43431.4	45184.2	46374.7	46738.4	48858.1	49953.5	50882.5	51829.2	53184.1	54737.5
	584	1757.49	5021.67	1695.76	62502.8			584	2471.62	3463.19	4355.02	5956.07	7357.65	9185.61	11575.4	19795	20087.3	19144.8	21360	23302.6	24348.1	25694.9	27054.4	28555.3	29779.8	31001.6	32521.8	33776.7	34730.3	37394.6	36853.2	37387.5	38637.2	39295.4	40030.6	41708.5	42729.2	43462.1	44418.8	46082.7	46876.8	48842.8	49004.3	50328.1	52958.1	53096.7	54258.8	54873.5	56461.6
	585	1699.1	5018.34	1900.96	63512.8			585	2438.24	3628.49	4560.5	6238.63	7588.55	9368.18	11946	20928.6	20190.5	20345.6	22459.2	24441.8	25842.7	27275.1	28500.3	29460.7	30976.2	32244.7	33704.6	34823.7	36910.9	38984.4	38105.8	38989.2	39581.6	40663.7	42286.1	43106.6	44584.5	45939.3	46876.7	46594.9	48353	50397.4	51262.5	52490.3	55252	54935.3	55726.9	57988.8	59381
	586	1740.81	5045.08	1800.86	66809.9			586	2586.77	3896.52	4821.16	6445.99	7894.81	9915.97	12836.8	21131	20834.4	20935.2	22919.7	24705.2	26476.3	28118.9	29320.2	30840.7	32066.6	33862.3	35038.4	36278.8	38040.3	40752.4	40256.1	41205.2	41657.8	42774.3	43423.7	45299.2	46898.9	47366.1	49371.1	48604.2	50602.8	52582.8	53307.5	55161.6	57684.7	57630.5	58510.1	59909.2	61170.6
	587	1717.45	5212.2	1760.82	68954.2			587	2636.86	3683.59	4866.27	6576.47	7791.04	10016.5	13075.1	21870.1	21736	22346.2	23645.1	25748.9	28127.3	29029.1	30963.5	32238.6	33615.5	34923.8	36617.7	38291.1	39224	42280.3	41756.2	42610.8	44088.8	44370.2	45557.8	47376.3	48342.8	49204.3	50880.1	51591.2	53009.4	55148.8	55349.4	57506.9	59029.9	59478.4	60724.2	61697.2	64159.4
	588	1649.05	5407.74	1740.8	70882.6			588	2760.35	3964.16	5001.62	6626.62	8405.35	10420.3	13224.4	22862.1	22403.7	22730.8	25195	26557.5	28525.8	30251.4	32234.4	33091.4	34872.9	36444.5	38203.6	39309.9	40796.5	43841.6	43218.3	44531.4	45606.5	46810.1	47963.3	49032.5	49915.9	51817.2	52195	54397.6	55588.8	56548.9	57857.2	59496.5	61227.6	61485.5	63133.9	64588.1	65557.7
	589	1634.04	5467.91	1750.81	74070.3			589	2700.26	4159.58	5157.08	6939.42	8835.63	10909.8	14028.6	23331.2	23396.8	24024.9	26098.8	28302.5	30239.5	31484.5	33317.9	34757.5	36105.7	38463.7	39895.3	41086.9	42574.9	45834.1	45379.4	46200.5	47445.5	48714.5	49440.4	51501.4	53139.8	53230.4	55002.1	55539.8	57612.5	59878.1	59346.9	61323	62549.4	64218.3	65449.9	66747.8	69698.1
	590	1717.45	5396.04	1850.91	76193.5			590	2763.69	4041.83	5157.04	7235.51	9127	11097.5	14268.7	24055.9	24187.2	24517.8	27160.1	29442.1	31161.8	32609.9	34297.5	36146.4	38180.6	39543	40648.4	42678	44385.6	47569.3	47640.3	48255.5	49332.6	50592.5	51054.6	53217.5	54771.6	56046.9	57154	57795.4	59633.1	62363.4	61952.8	63696.2	65687	65956	67276.7	69130.3	71194.3
	591	1772.5	5539.79	1795.85	79829.6			591	2865.52	4184.64	5588.27	7469.77	9152.12	11459.7	15150.5	24428.8	24471.7	25586.9	28179.8	30630.7	32722.7	33863.2	36329.9	37551.7	39160.2	41815.8	42894.5	44758.3	45857.4	49065.3	49820	49088.9	51296	52575.1	53454	55534.8	57247.6	59055.6	60063.9	59357.2	62242.1	64893	64758.6	66062	69171.7	68627.8	70098.8	71655.8	72792.5
	592	1869.26	5952.7	1790.85	80731.3			592	3039.12	4129.51	5573.21	7617.01	9746.76	11894	15615.9	24958.5	25781.1	26291.4	29105.3	32074.2	33964.1	35232.8	37599.2	39442.6	40903.8	43347.1	44032.5	46361	47494.2	50948.3	51231.8	52346.5	53315.2	54642	55627.4	57540.3	59321.2	60747.5	62296.2	62278.1	64458.8	66737.4	67609.8	68723.4	71095.3	71038.3	73369.7	74013	75832.5
	593	1880.94	6029.62	2016.08	84143.4			593	3027.43	4648.23	5701.1	8013.68	10169	12573.4	16175.6	25982.2	26237.7	27474.7	30278.5	33045.6	34928.9	36803.8	38522.4	40234	42454.7	44211.6	46464.3	47650.6	50004.8	52698.2	53074.4	54729.6	56327.6	55820.4	57674.4	60211	61853.1	63099.4	63688.5	65622.3	66993.7	69620.2	71175.7	71533.7	73792.2	73896	75099.9	76791.7	79233.1
	594	1969.36	6193.5	1925.98	86881.5			594	3206.06	4555.49	5984.47	8258.06	10230.1	12502.9	16967.5	26586.1	27652	28753.5	31264.2	33826.7	35863.6	38054.7	39683.4	42049.2	44088.8	45916.3	47889	49679.8	51891.7	55057.1	55318.7	55830.7	57334.3	58975.7	60020.1	63391.4	64069.5	65842.2	66742.6	67345.7	69674.5	72330.4	72426.4	74210.3	76867.1	76323.5	78399.9	79702	81214.2
	595	2004.4	6496.19	2276.37	89893			595	3237.78	4856.24	6195.16	8458.95	10644.9	13592	17499	26984.1	28105.5	29594.5	32125.1	34816.9	37591.5	39536.2	41869.5	43596.8	45437.4	48458	49779	52189	53682.8	56678.2	57529.6	58153.5	59460.4	60763	63055.5	65570.6	66474.3	68179.5	69329.8	72063	72727.5	75091.2	75975	76490	79980.8	79725.5	81561.2	82624.5	84456.8
	596	2122.86	6542.99	2316.42	92085.8			596	3331.28	4991.59	6348.15	8889.22	10908.9	14063.8	17914.5	27667.4	29084.5	30295.5	33822.5	36268.7	38754.5	40991.5	43119.4	45311.2	47035.6	49712.3	51262.5	53547.5	57017.5	59675.8	59398.5	61346.2	62621.9	63520.6	65118.1	66854	68937.8	70457.4	72076.2	73906.4	75369.6	78295.7	77894.9	80426.3	81967.3	82836.1	84678.7	84678.7	86607
	597	2132.87	6561.4	2451.59	95688.1			597	3670.23	5031.7	6711.95	8927.75	11406.8	14089	18370.6	28145.9	30168.2	30908.6	34771.2	37367.1	40255.2	42580.9	44554.5	46791.3	49399.3	51496.3	53382	55939.7	58143.2	60709	62395.2	62905.7	65133.7	66553.7	67602.1	69298.6	71032.3	73864.8	75301.8	76344.3	78249	81020.8	79337.3	83407.2	84297.5	84446.3	87715.7	89256.8	90765.2
	598	2374.83	6758.75	2456.6	98526.3			598	3613.46	5312.46	6985.42	9266.02	11872.2	14799.4	19272.7	29039.8	31136.8	32942.3	36068.3	38609.1	41593.5	43774.1	46279.9	48701.7	50281.9	52937.4	55421.6	57967.3	60417.3	63184.1	64196.8	65723.2	66590	68549.9	69415.4	71611.5	74673.8	76687.6	77213.3	79592.6	81562.9	84271.3	83728.3	84592.6	86808.2	88636.5	89879	92007.2	92570.9
	599	2423.23	6969.55	2957.31	101202			599	3800.49	5232.24	7002.96	9552.43	11698.6	15246.3	19846.9	29591.9	31447.4	33602.3	36873.7	40117.3	42902.1	44908.5	47686.5	50690.9	52603.3	55007.3	57416.8	59855.9	63109.7	65593.1	65974.1	67705.6	68948.9	71085	72805.4	74036.2	77055.9	79866.1	80418.5	82340	83485.7	87482.9	86371.7	89115.5	89814.5	91155.4	94004.7	94338.9	95123.8
	600	2546.72	7225.47	2807.09	104431			600	4056.02	5568.2	7228.83	9859.02	12672.4	15743.6	20209.1	29864.7	32572.4	34844.3	38199.3	41401.9	43976.2	46519.8	49278.7	51620.3	53878.2	56945.5	59429.4	61947.7	64153.7	67479.2	68322.9	69197.6	71022.9	72813.3	74797.5	77239.1	80287.4	81891.4	84146	84511.5	87435.8	90244	88992.4	90563.8	94561.8	94370.3	96027.9	96628.5	99610.4
	601	2645.19	7342.58	2972.34	107255			601	4139.54	5365.11	7236.34	10102	12722.7	16190.7	20834.1	30600.5	33324.3	35815.4	39400.2	42672	45010	47925.7	50420.6	53187.6	55334	58607.1	61405.5	63716.2	66382.9	69563.3	71502.8	72356.4	74088.3	75406.1	77530.5	80707.8	83328.2	85316	87537.8	87893.5	89243.9	92964.4	93000.8	94677.4	97403.8	97884.6	98768.1	100384	102045
	602	2937.28	7555.09	3252.8	109794			602	4299.89	6109.88	7454.69	10427	12974.4	16698.4	21526.8	30865.3	34147	36379.3	40383.7	43807.4	46618	49390.7	52593	54356.5	57148.9	60750	63608.4	66014	68423	71632.6	73238.1	74888.8	76635.7	78290.5	80567.1	82621.8	85519.9	87673.8	90162.7	89605	92544.6	96560.3	96250.1	96820.3	99720.4	100915	101711	103118	103838
	603	3029.1	7702.35	3137.61	112901			603	4441.89	5934.31	7735.82	10844.4	13384.7	16750.6	22128.6	31798.5	34779.2	38012.4	40833.2	44797.5	48050.6	50536.9	54078.8	56923.1	58779.8	62174.9	65283.5	68084.5	70659.7	74583.8	75196.9	77403.1	79209.8	81343.8	82671.4	86157.4	87749	91619.3	92701.9	94170.8	96539.1	99499.4	98257.9	100355	102596	103236	105379	106449	109012
	604	3189.36	7886.43	3673.57	115316			604	4797.76	6129.93	7881.43	10815.9	13780	17468.7	22963.5	32016.6	35889.1	38432.6	42436.1	46064.7	48696.5	52262.5	54845.2	57872.7	61106.2	63626.5	67042.9	69438.6	71969.6	76576.8	77655.6	78938.8	81088.4	83623.9	85885.6	87522.1	91351.2	94191.8	95782.9	95493.7	100626	102311	101405	103692	105948	106476	107815	109890	111501
	605	3242.79	8104.03	3883.99	119435			605	4759.33	6453.52	8145.05	10993.6	13729.7	17716	23547.3	32567.3	36389	39617.9	43059.9	47409.7	50394.9	53316.1	56770.3	59008.5	62270.4	65529.2	69257.3	71632.4	75371.9	77999	79820.1	81959.4	83710.3	86306.6	88861.6	90448.1	93674.1	96413	99465.2	100926	102522	106394	104478	106621	107725	109099	110815	113140	113223
	606	3506.59	8283.13	3949.13	122283			606	5009.97	6742.03	8325.82	11342.3	14361.9	18182.1	23245.2	32737.2	37011.4	40819.6	44146	47476.3	51411.5	54546.8	57689.8	61223.2	63355.2	67327.6	70740.4	73478.8	77028.4	80459.4	82268.8	84274.1	86042.5	88382.7	90414.2	93268.3	96085.7	98804.9	101626	102627	105278	109378	108089	109437	110419	112126	114174	114951	116438
	607	3775.44	8468.95	4375.06	124948			607	5098.55	6709.4	8785.39	11753.1	14518	19153.2	23577.7	33323.5	37948.4	41284.6	44802.8	48953	52577.6	55941.3	59295.4	62503.6	65420.5	68381.5	72976.8	75325.2	79967.9	82639.4	84476.7	86708.9	88152.9	89764.7	94157.8	96413	98861.1	101842	104040	106103	107891	111560	111178	110988	114027	115305	117369	117186	119690
	608	4051.01	8710.04	4675.78	125532			608	5392.69	7341.74	9021.5	11835.3	15188.3	19153.2	24603.9	33833	38172.8	41799	46100.1	50166.4	53582.5	57091.5	60910	64510.6	66939.3	69874	73750.6	77785.6	81205.7	83926.7	86731	88746.5	90479.6	92633.7	95711.7	97937.2	101407	103988	108018	107350	110969	114248	113280	114542	116634	118338	118387	119645	122405
	609	4159.58	9090.15	4831.17	127513			609	5489.64	7171.09	8805.47	12138.9	15024.5	19410.8	24950.1	33808.6	38970.1	42546.9	47363.8	50833.8	54858	57742.2	62613.8	66100.1	69013.8	71728.3	76443.1	79498.8	83456.8	86385.7	89044.8	90621.1	92856.9	94409.7	98147.5	100126	104176	107604	110633	112046	114780	117927	115973	116748	119518	120903	121949	123403	124858
	610	4518.74	9188.96	5147.01	130147			610	5451.19	7778.5	8976.29	12518	15591.6	19309.8	25301.4	34201.7	40038.4	43046.2	47794.2	51663.1	55774	59063.4	63993.5	66705.6	69609.7	73015.7	77377	80850.5	84723.4	88319	90493.6	91598.4	95039.7	97666.4	99809.9	103909	106320	109797	111541	115300	116939	119298	118628	119800	121671	122427	124849	125113	127554
	611	4958.18	9525.63	5277.36	132521			611	5920.95	7524.97	9250.12	12781.4	16080.6	20234.4	26083.5	34501.9	40183.8	44407	49125.7	53562	56649.3	60519.6	64745.7	67311.2	71287.3	75525.3	79243.5	82439.2	85676.5	89771	93216	94777.4	97369.4	99157.4	102583	105438	109401	112115	114817	116881	118877	121755	121120	122451	123963	125009	127545	128695	128607
	612	5118.6	10038.3	5643.42	134859			612	5949.37	7786.02	9825.49	12982.8	15954.5	20714.5	26259.2	35087	40955.3	44871.1	48949.7	53639.1	57540.3	61171.6	65518.9	69020.7	71577.8	76617.6	80921.5	83886.9	88066.2	91351.2	93952.3	96326.3	99007.5	101426	103608	107809	111312	115159	117489	120020	121762	125207	125257	125207	126619	127795	129524	129757	131609
	613	5578.23	9880.78	6124.92	137396			613	6492.83	8032.04	10363.4	13419.2	16254.6	21171.1	26445.1	35114.4	40996.4	45226	49637.1	54806.6	58725.7	62391.9	66548.7	70017.6	72901.6	78613.4	81649.6	85864.7	90367	93553.4	95606	97811.6	100884	103107	106101	109781	113931	116562	120756	122291	124743	128460	126137	126883	130175	130278	131146	132652	134255
	614	5845.72	10155.6	6561.38	139345			614	6716.94	8185.2	10134.6	13605.5	16216.8	21147.6	27016.4	35527.9	41369.1	45644.3	50217.1	54708.9	59370.1	62350.4	67731.5	71155.1	74659.9	79157.6	82822.8	87062	91629.8	95520	97287.1	98231.9	102627	104892	107400	111665	115701	120108	121480	123595	125617	130581	128153	130269	129832	132507	133022	134511	134859
	615	6123.25	10229.3	6837.35	141109			615	6850.74	8368.52	10124.6	13508.1	16708.5	21218.4	27483	36076.6	41827.8	46499.4	51177.1	54804.2	59318.6	63742.2	68096.7	72153.1	75855.6	80541	83383.9	88306.9	92932.7	96469	99269.8	101139	104067	106259	109964	112607	118189	121136	124282	126003	127825	131200	129952	130962	132965	133797	135690	135740	137413
	616	6588.16	10717	7444.64	142079			616	7093.31	8790.41	10534.3	13817	16963.3	21715.7	27647.1	36159.3	42461.5	46311.9	51464.5	56363.5	60543.6	64850	69687.4	72615.1	76958.3	81135.5	85099.2	89790	94467.4	97029.5	101605	102838	105700	107931	111363	113476	118827	123635	125540	127155	130017	133545	132069	132275	134787	134856	136985	137911	139963
	617	6981.22	10889.6	7831.2	143619			617	7253.91	8991.35	10579.5	14097.4	17185.2	21670.2	27586.2	35911.2	42671.1	47397.9	52439.3	56927.4	61101	65307	69695.2	73316.1	77202.7	81552.6	86384.8	90439.8	94693.1	98520.9	102478	104294	107430	109057	112920	116180	119783	124836	128412	130449	132339	134541	134203	134045	134739	137382	138481	140867	140857
	618	7193.68	11149.5	8087.28	142987			618	7596.92	9177.25	10856.1	14243.5	17175.1	21619.5	28220.4	35824.4	42606	47705.3	52456.1	57666.6	61217.1	65551.7	69840.3	74656.4	78074.5	81998.7	86988.6	91567.9	95617.2	99529.3	102694	105167	107261	109940	114346	118516	121023	126169	129074	132015	134597	135714	135001	136348	137050	137358	139758	140024	140825
	619	7436.29	11694.4	8473.96	144517			619	8102.35	9380.73	11266	13964.7	17962.4	22073	28712.8	36126.1	43221	47066.4	51853.3	57081.9	61462.3	65803.4	70716.7	74391.3	78480.6	82950.6	88398.5	92188.1	97238.3	100240	104317	105829	109009	112454	115419	119154	122948	127862	129771	132218	134787	137735	135997	136520	138310	139018	140857	142294	142780
	620	8150.89	11672.6	8941.11	145014			620	8184.38	9838.05	11331.4	14606.2	17437.5	22371.5	28349.1	35948.8	43316.8	47676.2	52584.7	57591.9	61877.9	65774.1	70107.5	75268	79358.3	83370.7	88743.8	92306.9	96628.7	100945	104330	106595	109847	112671	114749	120222	123214	128439	131793	135087	135890	138914	137096	138546	139104	141853	141319	141380	143555
	621	8261.37	11598.8	9549.07	146460			621	8254.67	9890.82	11512.5	14673.4	17851.4	22540.1	28509.7	35851.6	42843.9	47710.4	52966.6	58071.2	61328.1	66598.6	71297.7	75099.9	78493.6	83712.6	88613	93466.2	97758.5	102299	105161	107234	110252	113678	116087	120057	124659	129095	132753	134198	138286	139102	138356	139163	138694	140934	141954	143882	143237
	622	8649.76	12241.2	10152.2	144772			622	8725.11	10189.9	11914.9	14725.5	18070.9	22530	28695.8	36241.9	42890.2	47702	52670.2	57697.5	61973.7	66258.7	72063	75493.4	79235.7	84545.5	88736.3	93747.6	97748.2	102092	104787	107654	111025	113823	117406	121099	124806	129787	133024	134551	137490	140202	139794	139289	141364	141810	141974	142084	145364
	623	9128.67	12410.6	10584.6	145830			623	8775.35	10418.7	11864.6	14994.2	18038.1	22300.7	28739.8	35938	43023	47746.6	52623.9	57692.3	61384.9	65894.8	71222.4	74954.4	79967.8	85096.6	89348.5	94811.2	97753.3	102037	105024	108071	110771	114759	117263	121769	126048	130992	134145	135719	137718	141174	140422	139287	141490	140212	141915	143092	143530
	624	9644.55	12865.3	11001.9	145039			624	9493.8	10969.2	12189.2	15298.3	18389	22516.5	28790.5	36159	42774.1	47495.1	52166.6	57182.3	61111.3	66262.3	71007.1	75236.9	78457.2	83848.3	89197	92981.7	97708.5	102582	106515	107181	111511	114552	117422	120764	126567	130602	134565	135879	137833	140159	139058	139083	141259	142071	141845	142079	144310
	625	9864.02	13174.1	12148.9	143331			625	9636.19	11268.5	12674.9	15375.6	18495	22433.9	28491.1	35469.1	42598.3	47194.6	52617.1	56705.9	60910.3	65717.2	70900.8	75245.4	79660.5	83498.8	88322.8	93137.3	97059.4	101368	105346	107160	111559	113855	117619	121956	125949	129437	133604	134171	136854	140596	139692	139756	139874	140113	142954	144415	143328
	626	10948.3	13536.6	12033.2	144229			626	9719.94	11007	12604.4	15405.9	18129	22481.2	28844.7	35657	42400.8	46938.3	51909.7	56144.8	60931	65563.7	70509.2	75198.9	78803.4	84143.5	88327.8	92903	97290.8	101642	104473	108087	109980	113829	116883	122541	126107	130444	133007	134664	136943	139383	137267	138573	140261	139396	142099	143081	143624
	627	11308.7	13889.2	12994.5	141128			627	10152.2	11120.1	12838.5	15385.7	18734.8	22749.4	28677.2	35311.9	41611.8	46567.6	51320.8	56327.4	60956.5	64865.4	70307	74741.2	78222.9	82841	87302.5	92588.4	97337.9	100672	104673	107321	109414	113681	115934	120775	126172	128479	132171	134273	136035	139293	137996	138034	139762	140492	139527	140725	141907
	628	11632.4	14221.6	13367.1	139501			628	10437.1	11703.6	12755.4	15379	18381.4	22594.1	28233.9	35131.7	41548.7	46308.3	51435.5	55720	59914.2	64748.4	69700.4	73641.6	77073.2	83261.2	87210.9	91421.2	96292.1	99818.9	103368	104869	109517	112234	115329	119823	124128	129095	131106	133090	135156	138619	136383	137077	138793	137642	139100	139507	139823
	629	11650.8	14838	13457.7	137117			629	10572.8	12043.3	13535.8	15953.7	18086.1	22393.6	28019.1	33860.9	40532.5	45686.8	50203.4	55699.4	59323.8	63449	68047.6	72353.7	76352.1	81085.8	85587.9	90692.7	96079.4	99294.2	103152	105199	108433	111885	114557	118261	122197	125900	130292	130994	133457	136802	134899	135861	137227	137353	136953	139203	138512
	630	12632.1	14695.2	14495.4	136356			630	10837.7	12455.9	13631.5	15889.8	18323.3	22398.5	28134.1	34405.4	40532.4	44843.7	49050.5	54199.6	58882.9	62674.2	67977.5	71049.6	75065.3	80749.5	85585.1	89832.1	93698.6	98145.8	101824	103648	107244	110797	114300	117587	121420	125910	129755	131550	133021	136201	132812	133775	135127	134645	136178	137442	137543
	631	12927.4	14940.5	15331.9	133856			631	10950	12440.8	13369.7	15905	18139.1	22152.3	27273.4	33230	39659.2	44593.1	49004.3	53063.6	57393.5	62345.3	67581.3	70335.7	74846.9	79939.5	85091.3	88614.1	93971.4	96322	100499	103701	105821	108740	110578	116302	120373	124351	127177	130422	131384	133332	131272	132788	133564	133938	134157	133641	134463
	632	13227.8	14982.5	15886.5	130583			632	11523.4	12914	14122.6	15427.7	18305.7	21965.1	27335.9	32702.4	38973.5	44067.5	48156.4	52875.7	56754.8	60732.9	65508.5	69419.7	72834	78251.5	83916.2	87497.8	91690.2	95502.8	98578.8	100873	105407	106946	110331	113121	117781	123459	124975	126867	129141	133546	128826	131307	131360	131302	131479	131360	134013
	633	13855.6	15315.1	16229.3	127614			633	11701.1	12569.2	13301.7	16010.8	18323.3	22192.7	26964.1	32610.8	38119.6	43308.7	47442.3	52066.4	56291.4	59809.4	64531.1	68067.3	72483.8	77194.9	80978.9	85957.2	91006.1	93695.1	96602.1	98794.4	101879	105119	108143	111030	115688	121062	123545	125678	127874	129314	126142	126902	128292	128780	129311	129693	130684
	634	14173	15740.3	16698.4	125843			634	12164	13168.2	13482.9	15809.2	18106.3	21636.4	26524.5	31790.2	37529.8	41523.2	46094.8	50400	54554.5	59123.5	63412	67426.8	70771.4	75080.8	79189.1	83949.4	88542.3	91817.7	94493.6	97067.4	100031	102796	106698	109829	114250	118713	120717	124282	124911	126553	125081	125404	125902	125670	126453	126046	127969
	635	14431.5	16247.8	16930.5	121514			635	12160.7	13253.8	13948.8	15750.3	17949.8	21161	25607.1	30954.6	36547.8	41652.3	45366.1	49160.7	53775.4	57403.8	63009	65379.2	69132.8	73831	77702.3	82268.9	85682	89999.6	92641.6	95557.5	98134.7	99583.6	103447	107371	110949	116287	118184	119430	121812	123742	123052	121397	122433	123558	123707	123601	124450
	636	15236.2	16140.3	17551.1	118989			636	12593.5	13130.5	14276.2	15804.1	17758	21403.8	25514.2	30509.1	36240.1	40474	44473.5	48050.4	51889.1	56351.5	61126.9	63886.7	67819.5	72431.6	75858.1	79934.7	84676	87454.3	90985.2	92421.5	95554.5	98431.5	101447	104837	108462	113548	115798	117911	119741	121581	118936	118405	120429	120227	121126	121387	121142
	637	15348.7	16298.3	18752.5	116467			637	12491.1	13732.2	14107.4	16073.1	17606.6	21017.8	25211.8	30138.3	35158.2	39716.6	43047.9	47499.4	50869.7	54368.5	59192.3	62188.6	65156.8	70478.2	74080.4	78759.2	82489.2	85251.6	87679.1	91003.6	92429.3	95472.7	99888.9	101431	106090	110300	113280	114271	115753	118641	117125	116515	116915	117555	117037	118370	119536
	638	15837.8	16424.4	18050.7	112502			638	12999.6	13961.4	14026.8	15710	17412.3	20360.7	24534.7	29232.4	34323.2	37869.4	42628.6	45634.6	48845.3	53105.4	57074.1	61584.5	64019.3	68373.8	72470.5	76281.9	80530.6	83401.2	86975.7	87239.7	91084.7	93766.7	96400	99036.4	103223	106698	110302	110638	112719	115279	113874	113206	113543	112396	114050	113789	114099
	639	16385.7	16555.5	18757.5	107651			639	12944.2	13840.5	13830.4	15310.1	17107	20296.6	23991.1	28899.5	33205.2	37492.1	41475.2	44802.7	47701.8	51430.3	55949.1	58920.7	62136.1	67004	70309.6	73948	78147.4	80624.5	83485.5	86084.2	88880	91412.2	94110.6	97516.6	100633	104056	106278	107693	109760	111128	110321	110702	110675	109966	111797	110162	111707
	640	16384	16526.9	18818.1	103956			640	12826.7	13737.2	14150.3	15525.3	16711	19574.1	23468	27803	33059.3	36076.8	39546.4	43007	46687.2	50757.7	54163.6	57129.2	59862.7	64078.7	67332.8	72054.4	76734.5	77825.6	81839.7	83342	85768	88526.6	90993.1	92188	97795.2	100039	103023	104478	106447	108277	105280	107207	106399	106610	108726	106600	108105
	641	16429.4	16861.5	19303	100852			641	13108.6	14122.6	13974	15373.9	17079.3	19427.6	22749.3	26660.1	31740.3	35378.9	38558.1	41976.8	44764.3	48575.1	52328.4	55824.7	58821	61849.7	66232.8	69317.7	73085.9	75647.5	78496.2	79748.9	82494.5	85248.1	89335.5	90652.5	94851.7	97188.1	101166	101790	103861	104502	103292	102180	103511	103091	103538	103850	103634
	642	16745.5	16935.5	20035.5	97490.3			642	13122.1	13651.6	14258.6	14984.2	16627.8	19045.4	22917.9	25953.6	30905.2	33435.7	37242.2	40390.6	44329.3	47143.2	50589.9	53633.1	56438.3	60355.3	63691.3	66733.2	70045.1	73156.7	76180.5	77551.4	79986	82042.7	85991.1	89023.8	90416.7	94128.9	97125.4	97301.1	100041	100015	98799.7	98605	99199.5	99562.5	100073	100705	100155
	643	17091.9	16824.5	19575.8	94832.2			643	13258	13918.6	13966.4	15074.9	16118.4	18833.3	21966.8	25164.7	29602.9	32404.8	35784.6	38940.8	41958.9	45244.6	48668.3	51385.8	53852.5	58076.3	60579.8	64076.1	67873.9	69666.7	73080.6	73890.8	76305.8	79873.9	83767.7	84255.6	87855.4	91100.4	92869.9	95042.2	94858.4	97627.2	96008.5	94826.9	96071.5	96670.4	96379.7	95998	96786
	644	16969.1	16896.9	20252.8	89474.1			644	13162.3	14251	13908.5	14911.9	16219.3	17633.5	21343.1	24313.8	28657.1	31931.9	34665.8	37594.1	40630.6	43572.9	46574.4	49789.2	52264.2	55642.9	59269.6	62240.4	65736.1	68222.7	69957	72125.3	74093.5	75855.4	82434	80587.9	83778.8	87632	88610.4	90484.8	91417.5	93418.2	91800.1	91207.9	91795	91239.3	92528.9	93357.5	91763.6
	645	17297.1	16542.1	20161.9	86769			645	13113.7	13853.1	14004.2	14503.8	15747.8	17404.7	20625.2	23992.9	27640.4	30117.5	33471.3	36151.5	38851.6	42141.2	45391.4	47920.5	49976.6	53790.8	56499.9	59532.6	61591.4	64944.7	67428.5	69024	71274.3	72042.3	79774.9	78425.9	81648.2	84049.4	85786.4	86800.4	88170.8	88746.5	87229.2	88087.1	88762.1	88008.6	89163.4	88777.8	88610.4
	646	17043.1	16587.5	19565.7	82240.9			646	13521.5	13606.3	13671.8	14228.4	15228.6	17465.3	20059.1	22936.5	26832.2	29469.1	32053.9	34786.3	37147.9	40414.3	43515.8	46277.4	48435	50664.3	53968.4	57443.3	60136	62433	64670.9	66677.9	67951.6	69677	74342.8	73937.5	76980.7	79694.2	82240.9	83357.6	84835.4	85209	84187.7	82976.6	84558.5	85551.1	84081.6	85305.5	84540.3
	647	16962.4	16429.4	20424.7	78191.6			647	13159	13807.7	13634	14077.2	15004.3	16637.9	19338.3	22314.2	26068.3	28264.4	30673	33373.8	35425.5	38612.5	41266.5	44168.1	45826.7	48947.8	51683.8	55274	58181.9	59156.1	62009.6	62577.6	63957.2	64789.6	72846.9	70034.8	74829.9	77845.4	78144.8	79978.1	79707.2	81244.9	80270	80191.8	80473.2	80514.9	81182.3	81625.4	80223.1
	648	17033.1	16422.7	19585.9	74202.5			648	13169.1	13437.6	13397.4	13899.3	14679.3	16473.1	18515.2	21558.9	24519.5	26838.9	29452.2	31522.6	33763.1	37398.6	40096.9	41740.9	44012	47358.4	49643	52574.3	54119.9	56747.1	58870	59120	62030.2	63719.5	69101.7	68998.1	70173.1	72506.9	75171.7	76500.3	77676.3	78483.2	76895.7	77171.5	77668.5	76089.4	77862	76963.3	77548.8
	649	16690	16180.6	19565.7	70537.7			649	12961	13440.1	13175.8	13639	14301.4	15968.8	18070.9	20460.1	23218.3	25961.8	28206.9	30381.7	32610.7	35373.7	37334.1	39944.6	42250.5	45045.8	47028	49989.6	52438.9	53644.3	56134.4	56219.3	59604.8	60667.5	65803.4	64924	67156.3	69980.3	71059	73553.1	73651.8	74355.9	73407.7	72815.7	73992.1	73818.1	73793.9	73309	73945.5
	650	16875	15963.8	19010	67754.8			650	12846.8	13155.6	12876.2	13382.2	13888.4	15237.8	17236.6	19791.4	22461.1	24578.5	27072.2	29254.2	31621.9	33659.6	36105.6	38144.9	39739.5	42490.5	45647.4	47225.3	49855.9	51724.8	53721.4	55308.3	57455.3	57311.1	62675.8	63016.7	64428.1	66390.7	68329.8	68853	69236.5	71160.4	69417.9	69770.3	70343.3	70055.5	69829.2	69874	70646.8
	651	16679.9	15753.7	19277.7	63523.1			651	12385.5	13258.9	12707.6	12851.9	13477.9	14629.8	16866.6	19114.6	21624.6	23852.7	25988.9	27949.7	29497.9	32048.8	34032.9	36865	38203.5	40553.9	42574.9	45099.6	47148.3	48796.5	50813.2	51195.8	53544	55344.3	59955.5	57924.2	60837.9	63277.7	65728.3	64991.3	66186.2	67338	66817.6	64887.8	66882.4	65891.3	65606.8	65379.2	66703.8
	652	15935.2	15605.8	19186.8	60172.2			652	12154	12491.2	12606.9	12633.8	13158.2	14169.6	15901.6	18353.7	20842.6	22563.7	24647.8	26245.7	28414.1	30310.6	32776	34726.9	35736.2	38871.9	40487.6	42708.7	45201.9	46925.4	48455.5	48886.3	49619.9	52176.8	55694.3	54932.6	58063.4	60032.9	60866.2	62489.8	63326.7	63882.3	62076.7	62526	63084	62608.6	63273.4	62551.8	63574.8
	653	15511.7	15074.9	18833.3	57192.6			653	12102	12705.1	12025.6	12080.2	12642.1	13622.3	15342	17083.5	19528.7	21548.7	23106.9	24950.9	26539.7	29487.8	30859.3	32730.3	34417.2	36378.2	39571.2	40671.5	42194	43955.8	45578.3	46625.6	47112.4	50554	51693.9	52865.4	54579.5	56456.3	57671.8	60136	58645.7	60672.7	59486.2	59826.5	59571.3	60151.5	59666.8	59940	60107.7
	654	15478.1	14683.5	17949.8	54500.5			654	11902.4	12143.9	11920	11639.1	12070.9	13258	14792.7	16646.3	18495	20717.8	22086.5	23968.3	25485.4	27359.6	29861	30835.7	32320.8	34452.8	35799.9	38267.3	39568.5	41455.6	43955.8	44306.2	45442.6	47040.7	50862	49758.4	51615.3	53117.3	54665.1	56116.4	56471.6	57620.2	56687.9	55087	56180.7	55617	56511.2	55467.8	56234.8
	655	15352.1	14097.4	17152.4	51190.6			655	11634	11696.1	11595.5	10919.8	12166.6	12680.7	14028.5	15770.6	17795.1	19481.5	21059.9	22333.5	24877.4	26316.7	28129.9	29448.9	30869.5	32608.2	34251.7	36402.9	37859.2	40278.2	40870.6	41468.3	42495.6	43994.1	46733.2	47040.7	48199.3	50702.9	51876.3	52860.3	53173.8	53813.9	53107	53024.8	53721.4	52572.5	52963.1	52387.5	53209.8
	656	15090	13578.6	17520.8	48552.9			656	11131	11215.7	11404.3	11048.9	11215.7	12212.7	13310.1	15063.2	16982.6	18390.6	20018.7	21572.3	22710.5	24502.6	26255.8	27748.5	28797.3	30645.9	32895.6	34587.8	35850.8	36979.6	38555.5	38925.4	40405.8	41810.7	43856	44301.1	46564.4	47758.3	49083.8	50071.5	51591.2	50025.4	50820.9	49845.7	49979.1	49753.3	49821.8	50035.5	50330.7
	657	14156.2	13306.7	17399.7	45191.7			657	10737.1	11223.2	10888.8	10477.3	10896.3	11414.4	12752.9	14235.1	15869.7	17532.6	19159.9	20318.5	21364.9	23102.7	24788.8	25977	27140.6	28936.9	30239.6	31459	32943.9	34676.8	36080.2	36559.1	38027.5	39578.7	40696.9	41253.7	43544	44728.4	45911.1	46687.1	47317.4	47724.9	45647.4	47753.1	47399.5	46927.9	47250.8	46400.2	47151
	658	14001.7	12783.1	16587.4	43267.7			658	10370	10735.4	10403.6	10105.3	10280.4	10899.7	12100.3	13622.3	15192.5	16237.8	17751.3	19527.8	20439.8	22040.1	23434.2	24598.8	25495.5	27612.4	28843	30507	31286.2	33017.7	34623.5	35468.8	35616.5	36263.5	39415.4	38935.6	40741.2	42257.9	43748.6	43825.3	44347.2	44628.7	43395.6	44178.3	43582.4	44249.9	44633.8	44516	44306.3
	659	13212.7	12346.9	16269.7	39879.9			659	9998.05	10363.3	9918.49	9564.16	9921.04	10561.1	11464.7	13202.7	14468.5	15730.2	16710.2	17727.7	18949.4	20316.1	21713.9	23432.5	24312.7	25708.4	27356.2	28249.1	30508.7	31016.9	31753.9	32821.8	33203.4	34801.6	35815.2	36584.6	38134.7	40372.7	39811	40983	41585.9	42242.6	41207.8	41662.5	41902.7	41647.2	41599.5	41371.3	41568.1
	660	12996.2	12152.3	15180.7	37604.2			660	9555.78	10094.4	9493.79	9525.63	9162.17	9832.18	11030.4	12333.5	13313.4	14463.5	15785.6	17192.8	18151.7	19169.2	20884.6	22089.9	22414.5	24608.9	25792	26725.6	27873.6	29404	30031.2	31464.1	31545.4	32791.3	34053.2	35565.5	35451.8	37670.5	38053	38991.8	39762.5	39476.6	39098.9	38104	38894.8	39415.4	38893.1	39563.4	39239.3
	661	12268	11285.3	14460.1	35305.8			661	9016.48	9132.02	9330.52	8967.92	8813.01	9564.16	10549.4	11724.6	12687.4	13978.2	14937.1	16050.3	16854.8	17876.6	19229.8	20377.5	21463.5	22672.5	24013.9	24955.1	26448.4	27209.1	28563.8	28167.9	29746.8	30701.8	31474.3	32709.9	33610.4	34674.3	35792.2	36406.2	37441	37285.6	36900.6	36829.3	36709.5	36426.6	35852.5	36482.7	36923.6
	662	11993	10770.6	13759.9	32913.4			662	8984.65	9212.41	8679.9	8552.66	8453.88	8847.35	9845.59	10552.7	12112	13137.2	14100.7	15281.5	15614.2	17031.4	18053.3	19144.7	20068.4	21387.8	22353.8	23783.5	25095.2	25313.1	26179.8	27138.1	27097.5	28969.9	29558.9	30681.5	31615	32496.6	33254.3	33239	33620.6	34816.9	33722.4	34689.6	33628.2	34317.9	34424.8	34180.5	34496.1
	663	11283.6	10215.9	13387.2	31021.9			663	8584.48	8360.96	8107.37	8070.54	8014.48	8604.56	9364.82	10175.7	11213.2	12378.8	13348.7	14208.2	15014.4	15949.5	17172.6	17833.7	18901.5	19919.3	21069.2	22167.4	23297.5	23479.8	24755.9	25191.5	26326.8	26727.3	26884.5	28462.3	28853.2	30493.5	30988.9	31662.4	31794.5	32763.3	32496.3	31662.4	32018.3	31545.4	31716.6	32191.1	31865.7
	664	10779	9914.29	12526.4	29035.9			664	8010.29	8205.3	7941.66	7571.83	7841.26	7975.13	8802.14	9619.48	10656.7	11432.8	12351.9	13412.4	13593.7	14573.5	15702.5	16343.7	17750.4	18845.9	19623.8	20365.7	21430.7	22280.4	23606.3	23135.6	23778.4	24806.5	25363.8	26534.6	27452.6	28733.9	29010.5	29335.4	29944.8	30635.8	29934.7	29249.1	29726.4	29828	30000.7	29853.4	29970.3
	665	10053.3	9319.6	12340.2	27178.7			665	7732.46	7635.4	7369.35	7311.63	7289.05	7852.96	8117.41	9162.18	9833.87	10847.8	11372.5	12445.8	13503.1	13961.4	14694.4	16010.8	16325.2	17286.3	18083.6	19397.3	19843.5	21188	21504	21916.2	22720.6	22573.8	24578.5	24695	25941.6	26369.9	27160.9	27072.2	27828	27967.5	26945.4	27746.8	28297.4	27767.1	27910.9	27437.3	27490.7
	666	9721.62	8793.76	11711.2	25130.7			666	7297.41	7590.22	7291.56	6985.42	6834.85	6991.25	7866.35	8614.6	9512.25	10133.8	10559.4	11547.7	12627	12823.4	13810.3	14784.3	15624.3	16176.4	16749	17832	19146.4	19684.4	20510.6	20359	20687.5	21941.5	22437.2	22978.7	23766.6	24778.6	25376.5	25272.6	25911.1	26086	25987.1	25824.9	25926.3	25941.5	25971.9	25647.6	26283.7
	667	8877.48	8149.22	10685.1	22685.2			667	6840.7	7105.85	6601.53	6433.45	6353.17	6810.59	7181.96	7899.83	9029.87	9428.47	10386.8	10858.6	11540.1	11982.9	13236.2	13660.9	14581	15374.8	15901.6	16661.4	18121.4	18194.6	18674.2	19156.5	19464.6	20369.1	20990.8	21208.2	21890.9	22766.1	23915.2	23910.1	24016.4	24267.1	23884.8	23692.4	23940.5	24046.8	23867.9	23879.7	24056.9
	668	8633.02	7704.02	9815.43	21774.6			668	6476.1	6501.17	6403.34	6137.46	5906.73	6186.79	6783.83	7350.96	8154.23	8715.12	9572.53	10006.4	10267.8	11263.5	12224.4	12843.5	13503.1	14404.7	14707	15348.7	16330.2	16713.5	17823.6	17848.8	17752.9	18530.3	19363.6	20126.5	20701	21200.7	21926.3	22796.5	22219.7	22616.9	22831.9	22280.4	22515.7	21754.3	22317.5	23140.6	22639.7
	669	8092.31	7528.31	9785.28	20338.7			669	6086.46	6210.19	5693.58	5663.48	5796.38	5844.03	6427.6	6961.18	7590.26	8343.41	8751.9	9370.68	9961.19	10546.9	10954.2	11919.1	12453.4	13173.2	13626.4	14428.2	14656.6	15818.4	15967.2	16738.8	16839.6	17354.3	18308.2	18555.6	19293	19785.4	20376.7	20591.4	20262.9	21220.8	20485.3	21450.9	20649.6	21091.9	20872.9	20682.4	20834.1
	670	7648.79	7033.09	9061.68	18883.8			670	5795.56	5681.03	5357.61	5284.89	5126.95	5384.33	5864.1	6512.88	7362.66	7593.57	8202.78	8810.5	9157.14	9551.58	10386	11080.7	11477.3	12420.7	12692.5	13598.8	14243.5	14744.8	15304.2	15679.7	15952	16506.7	16713.5	17223.1	18018.8	18848.5	18762.6	19378.8	19803.1	20068.4	19484.8	19212.1	19368.7	19025.2	18988.2	20177	19611.2
	671	6991.25	6551.34	8463.92	17929.6			671	5452.86	5497.99	5475.43	4933.94	5074.31	5330.85	5576.57	5979.47	6430.95	7245.54	7484.8	8160.1	8795.43	9423.46	9760.15	10287.9	11152.8	11507.5	12055.8	12689.1	13070	13709.5	14167.9	13860.6	14470.2	15039.6	15205.9	16552.1	16617.7	17177.7	17445.1	18489.9	18671.7	18267.9	17813.5	17268.5	18343.6	17929.6	17769.8	18535.4	17732.7
	672	6721.95	5971.09	7981.83	15926.8			672	4973.21	4981.56	4941.46	4788.58	4603.11	4809.45	5157.04	5690.23	6171.76	6733.66	7367.68	7665.52	7600.26	8499.09	8968.77	9522.3	10001.4	10793.3	10926.5	11310.4	12445.8	12594.3	12919	13402.3	13961.4	14218.3	14384.5	14596.1	15337	15994.9	16320.2	17076.8	17773.1	17114.6	16864.9	16758.9	16446.2	16466.4	16720.3	16723.6	16834.6
	673	6273.74	5785.52	6962.81	14777.5			673	4874.62	4918.9	4613.15	4237.25	4360.03	4603.95	4879.64	5162.06	5820.63	6076.44	6648.35	7060.67	7399.47	8006.94	8516.66	9152.12	9340.54	9817.95	10639.9	10683.5	11198.1	11618.1	11935.1	12471	12561.6	12813.3	13689.4	13744.8	14240.1	15115.2	15188.3	15261.3	16385.7	15752.9	15740.2	15377.3	15538.6	15669.7	15626	15952	15720.1
	674	5857.41	5319.16	6877.5	14500.4			674	4194.66	4442.72	4219.71	4224.73	4086.92	4199.67	4461.94	4908.04	5404.39	5939.34	6241.98	6724.47	7002.96	7381.9	7846.26	8490.72	8474	9315.42	9604.37	10083.5	10368.4	10778.2	11165.4	11007	11701.1	12164	11831.9	12491.1	13234.5	13601.3	14268.7	14581	14263.6	14737.2	14550.8	13865.7	14341.7	14203.2	14073.9	13971.4	14409.7
	675	5554.83	4959.84	6496.15	12878.7			675	4084.42	4259.8	3894.01	3996.73	3823.87	4027.63	4146.22	4543.81	4834.52	5292.41	5711.96	6052.18	6225.24	6543.82	7444.65	7541.7	7916.57	8607.08	8973.76	9448.58	9704.86	10066.7	10345.7	10157.2	10489	11142.8	11479.8	11515	12321.7	12551.5	13017.2	12380.4	13754.9	13681.9	13331.9	13397.3	13427.5	13190.9	13273.1	13095.2	13402.3
	676	5140.33	4618.99	6150	11987.9			676	3969.17	3926.58	3603.44	3638.5	3625.98	3788.8	3989.22	4286.53	4605.61	5085.18	5309.12	5628.38	5944.34	6124.92	7090.79	7048.13	7898.99	7821.18	8072.21	8894.24	8705.01	9312.9	9777.74	9865.69	9770.2	10107	10745.5	10519.2	11625.7	12078.5	11897.3	11987.9	11982.9	12511.3	12194.2	12274.7	12433.3	12103.6	12249.6	12103.6	12513.8
	677	4580.55	4513.72	5588.26	10941.6			677	3601.77	3580.89	3688.6	3142.61	3435.62	3496.58	3543.32	3980.86	4339.99	4473.63	4996.61	5126.97	5673.51	5971.93	6205.18	6462.71	6797.22	7424.56	7703.18	7769.28	8489.03	8863.26	9217.47	9006.42	9232.5	9137.04	9750.09	10041.6	10700.2	10986.8	11069.8	11343.9	11494.9	11794.2	11454.6	11248.4	11426.9	11585.4	11310.4	11449.6	11328.9
	678	4390.1	4097.78	4941.46	9996.38			678	3349.64	3490.74	3057.47	3182.68	3132.6	3137.61	3352.98	3755.4	3967.5	4345	4540.46	4876.29	5147.01	5397.7	5994.52	6163.38	6348.16	6967.83	6980.39	7297.41	7389.43	8205.28	8288.15	8725.1	8473.96	8840.64	9172.21	9031.54	9582.58	10378.4	10144.7	10438.8	11012	10788.3	10423.7	10574.5	10961.7	10665	10502.5	10619.8	10232.6
	679	3925.75	3868.96	5086.84	9714.91			679	3242.79	3080.01	3002.39	2884.71	2762.02	2868.85	3104.22	3453.16	3853.93	3970.84	4198	4450.25	4786.06	5131.97	5347.57	5626.71	5758.77	6182.61	6749.54	6812.27	7409.51	7145.99	7740.84	7931.62	7961.74	8268.06	8820.54	8780.36	9113.61	9468.67	9858.17	9790.3	10041.6	9787.79	10262.8	9900.87	9712.4	9815.43	9758.48	9920.98	9584.26
	680	3760.41	3503.25	4575.54	8875.8			680	2763.69	3082.52	2802.08	2709.44	2619.32	2626.83	3037.44	3147.62	3529.96	3740.37	3833.89	4169.61	4234.74	4530.43	5054.26	5203.84	5477.93	5971.96	6134.96	6385.78	6405.85	7013	7078.25	7088.28	7474.76	7946.68	8032.04	8258.01	8366.83	8720.08	8943.65	9061.68	9137.04	9111.94	8976.28	9247.58	9129.51	9086.8	9185.64	9282.75	8745.22
	681	3593.42	3326.26	4274.83	8067.19			681	2683.57	2842.14	2481.63	2674.39	2461.6	2600.12	2655.2	2933.95	3199.38	3322.92	3686.93	3833.89	4365.04	4272.33	4628.17	4971.54	4921.41	5237.26	5590.77	5919.26	6295.48	6408.35	6576.44	6581.45	6837.35	6972.85	7389.43	7394.45	7759.25	7740.83	8006.95	8554.33	8463.92	8574.42	7926.6	8187.71	8489.03	8745.2	8370.17	8268.06	8323.3
	682	3309.57	3027.43	3573.38	7735.81			682	2531.7	2469.12	2566.74	2343.96	2201.29	2354.81	2680.24	2790.4	2900.56	3152.63	3337.95	3641.01	4109.47	4051.84	4362.55	4603.94	4836.19	5189.62	5247.28	5320.82	5673.51	6147.5	5981.96	6170.06	6355.68	6616.57	7002.96	6742.01	7277.33	7509.9	7542.56	7545.04	7675.56	7956.72	7690.63	7690.63	7856.31	7620.34	7789.36	7289.04	8170.13
	683	3135.94	2797.08	3603.44	6982.89			683	2428.23	2489.14	2241.33	2233.82	1935.99	2333.11	2311.42	2616.81	2798.75	2917.25	3092.53	3393.05	3468.18	3783.79	4084.41	3975.86	4395.11	4738.44	4896.34	5167.07	5287.39	5520.56	5633.39	5808.92	5854.06	6024.59	6245.31	6380.76	6859.12	6852.41	7163.56	7434.6	7108.35	7176.11	6827.32	7233.83	7161.05	7113.37	7284.03	7379.39	7043.12
	684	2947.31	2640.18	3317.91	6415.88			684	2109.51	2201.28	2051.11	2091.16	2033.6	2116.19	2239.67	2366.48	2560.07	2700.27	2847.15	3112.56	3413.08	3525.79	3628.49	3815.52	3929.08	4417.66	4422.69	4650.72	4610.62	5039.22	5257.32	5192.13	5452.86	5457.88	5733.69	5818.95	6044.66	6190.13	6313.04	6737	6747.03	6832.39	6907.61	6611.55	6737	6807.25	6837.37	6696.85	6709.4
	685	2583.44	2528.36	3212.73	5954.37			685	2082.82	1968.53	2081.15	1963.52	1765.83	1860.92	2081.15	2294.73	2248.01	2525.02	2768.7	2762.02	3097.54	3225.25	3312.9	3732.02	3796.32	4099.45	4124.5	4259.8	4460.26	4618.14	4923.91	4856.24	5121.94	5162.05	5593.27	5663.48	5705.27	5783.84	6077.26	6245.31	6180.1	6134.95	6084.79	5899.2	6325.58	6134.95	5991.16	6355.68	6318.05
	686	2586.77	2251.34	2862.17	5658.47			686	1941	2031.1	1835.89	1790.86	1885.94	1829.22	1839.23	2084.49	2061.13	2286.38	2555.06	2656.87	2772.03	2949.8	3212.74	3434.8	3362.99	3676.08	3899.02	3972.52	3969.17	4472.8	4427.7	4635.68	4730.92	4390.1	4926.42	5041.72	5255.64	5232.24	5525.57	5798.89	5553.15	5791.37	5658.47	5678.53	5718.65	5813.94	5785.52	5728.68	5866.6
	687	2383.17	2182.93	2847.15	5382.66			687	1870.93	1763.32	1745.81	1605.68	1738.3	1784.18	1837.56	1917.64	2099.51	2189.61	2423.22	2456.6	2631.83	2749.5	2924.76	3122.58	3172.67	3493.24	3523.29	3740.37	3883.99	3831.39	4029.3	4385.09	4294.88	4214.7	4665.76	4811.12	4879.64	4956.5	4856.24	5377.65	5157.03	5232.24	5116.92	5021.67	5380.16	5337.53	5426.12	5227.23	5129.46
	688	2102.84	1961.02	2426.56	4725.91			688	1672.41	1715.78	1595.67	1640.71	1573.16	1547.3	1674.08	1740.81	1887.61	2049.45	2192.94	2496.65	2331.44	2431.57	2651.86	2730.31	2982.36	3408.07	3260.31	3516.61	3598.43	3671.07	3723.67	3788.8	3974.18	3919.06	4224.72	4329.96	4643.21	4816.13	4745.97	4896.34	5402.72	4803.6	4811.12	4806.11	4941.46	4971.54	4887.99	4660.75	4738.45
	689	1927.65	1877.6	2536.7	4580.55			689	1507.27	1500.6	1380.5	1490.59	1413.03	1475.58	1550.64	1620.7	1874.26	1884.27	2021.08	2123.69	1930.99	2376.5	2516.68	2656.87	2764.52	3087.53	2969.84	3134.27	3302.89	3388.04	3545.83	3588.41	3553.34	4089.42	4109.47	3904.03	4222.22	4249.78	4169.6	4390.1	4450.24	4405.14	4420.17	4460.26	4432.7	4580.55	4294.88	4605.61	4515.39
	690	1941	1719.12	2176.25	4164.59			690	1373.83	1337.98	1360.49	1355.49	1317.96	1343.81	1338.81	1493.93	1635.71	1754.15	1941	1845.9	1996.05	2211.3	2504.16	2426.56	2559.24	2736.99	2802.08	3042.45	3097.54	3142.62	3473.19	3232.77	3337.95	3207.72	3448.15	3743.71	3846.42	4064.37	4101.96	4134.52	4024.28	4224.72	3974.18	4074.39	4197.16	3883.99	4089.43	4319.94	4081.91
	691	1700.77	1580.66	1961.02	3693.61			691	1235.4	1300.45	1365.49	1265.42	1150.35	1245.41	1338.81	1397.18	1525.62	1625.7	1670.74	1825.89	2096.16	2023.59	2173.75	2283.05	2491.64	2514.18	2589.28	2827.12	2917.25	2929.77	3014.91	2937.28	3287.86	3197.71	3252.8	3758.74	3545.83	3878.98	3666.06	3798.82	3738.7	3873.97	3793.81	3934.09	3894.01	3608.45	3775.44	3889	3808.85
	692	1517.28	1505.6	1795.85	3523.28			692	1208.72	1220.4	1095.32	1130.34	1080.31	1202.05	1212.06	1310.45	1412.2	1538.96	1532.29	1755.82	1600.68	1840.9	1988.55	1996.06	2136.21	2454.1	2253.85	2458.27	2401.53	2741.99	2681.9	2907.24	2897.22	2817.1	2917.25	3192.7	3352.98	3613.45	3663.55	3287.86	3638.5	3538.32	3588.41	3378.02	3593.42	3398.06	3645.19	3803.83	3418.09
	693	1480.58	1288.78	1925.98	3137.61			693	1106.99	1175.37	1130.34	1117.83	1107.82	1117	1125.34	1230.4	1385.51	1457.23	1417.2	1603.18	1840.9	1738.31	1773.33	2039.43	1956.01	2193.78	2138.71	2358.14	2531.7	2416.55	2476.63	2621.82	2706.94	2626.83	2857.16	2837.13	3002.39	3122.58	3190.19	3207.72	2962.32	3400.56	3292.87	3468.18	3227.76	3297.88	3364.67	3267.83	3317.92
	694	1402.19	1388.85	1575.66	3027.43			694	1081.98	1015.27	1045.29	1000.26	967.749	1045.29	1150.35	1101.99	1275.43	1347.15	1395.52	1510.61	1665.73	1623.2	1688.26	1840.9	1908.47	1933.49	1968.53	2176.25	2181.26	2316.42	2361.48	2396.52	2521.68	2586.77	2546.72	2827.12	2897.22	2857.16	2932.28	3067.49	3052.47	3140.11	2927.27	2882.2	3069.99	2897.22	3025.76	2902.23	3077.51
	695	1263.76	1210.39	1335.47	2877.19			695	993.596	1030.29	935.232	997.765	945.237	923.56	970.251	1080.31	1135.34	1222.06	1315.46	1370.5	1370.5	1413.03	1695.76	1777.5	1740.8	1858.42	2026.09	1897.62	2086.15	2061.13	2188.77	2146.22	2466.61	2416.55	2601.79	2491.64	2526.69	2842.14	2659.37	2721.96	2862.17	2942.29	2782.05	2656.87	2849.65	2832.12	2812.09	2731.98	2719.46
	696	1100.32	1130.34	1260.42	2541.71			696	910.221	912.721	1060.3	722.639	837.686	910.22	918.56	983.59	926.894	1125.34	1110.33	1147.85	1360.49	1453.06	1425.54	1604.02	1570.65	1710.78	1780.84	1799.19	1855.91	1948.51	2081.15	1935.99	2086.15	2116.19	2221.31	2296.4	2276.37	2426.56	2544.21	2631.83	2621.82	2631.83	2656.87	2762.02	2651.86	2436.57	2581.77	2506.66	2474.12
	697	1135.34	1050.29	1325.47	2211.29			697	843.524	857.695	905.217	882.707	810.174	763.488	901.882	890.212	1008.6	1005.27	1106.99	1155.35	1250.41	1195.38	1347.98	1478.91	1465.57	1660.73	1630.7	1735.8	1715.78	1933.49	1898.46	1725.79	1981.04	1905.96	2206.29	2031.09	2291.39	2306.41	2263.86	2316.42	2326.43	2551.72	2621.82	2531.7	2389.01	2301.4	2379.83	2471.62	2391.51
	698	1065.3	991.928	1105.32	2146.22			698	758.487	925.229	745.147	790.165	772.658	751.817	783.496	938.567	931.897	973.585	1113.66	1017.77	1090.31	1172.86	1232.9	1385.51	1335.48	1503.1	1505.6	1637.38	1550.64	1668.24	1818.38	1665.73	1770.83	1850.91	1795.85	1986.04	2108.68	2136.21	2243.83	2241.33	2231.32	2238.83	2221.31	2211.29	2296.4	2086.15	2214.63	2266.36	2231.32
	699	956.909	906.885	1085.31	2046.11			699	775.16	752.651	745.147	757.653	690.126	710.134	786.831	841.856	898.548	943.569	958.579	987.758	1090.31	1122.84	1202.88	1255.42	1315.46	1428.04	1355.49	1478.91	1460.56	1620.7	1690.76	1505.6	1755.82	1825.88	1705.77	1805.86	2006.07	2001.06	2096.16	2021.08	2121.19	2068.63	2091.16	2046.11	2166.24	2201.28	2196.28	2141.21	2021.08
	700	876.871	868.534	1020.28	1800.86			700	778.494	747.648	690.126	602.597	725.139	688.459	670.119	783.497	808.507	850.192	971.919	897.715	1020.28	1040.29	1065.3	1160.36	1262.92	1440.55	1530.62	1345.48	1505.6	1495.59	1520.61	1585.67	1555.64	1515.61	1675.74	1730.79	1715.79	1860.92	1991.05	1895.95	1780.84	1961.02	1830.89	1885.94	1863.42	1820.88	1839.23	2051.11	2018.58
	701	831.85	868.535	1110.33	1775.83			701	663.451	655.114	630.105	675.121	622.603	625.104	660.117	738.479	733.476	781.829	896.88	932.73	895.212	1052.79	1007.77	1085.31	1130.34	1210.39	1165.36	1342.14	1420.53	1302.95	1485.58	1380.5	1495.59	1400.52	1460.56	1680.75	1655.73	1785.84	1903.46	2021.08	1755.82	1763.32	1905.96	1780.84	1813.37	1765.83	1840.9	1555.64	1723.29
	702	748.482	805.173	910.219	1690.76			702	571.754	725.139	635.107	555.083	585.091	610.1	658.448	775.16	698.463	813.509	820.179	775.16	875.203	815.176	1075.31	1025.28	1065.3	1220.39	1175.37	1168.7	1145.35	1322.96	1305.45	1270.43	1280.43	1260.42	1520.61	1470.57	1503.1	1560.64	1615.69	1575.66	1710.77	1743.31	1615.69	1685.75	1673.24	1655.73	1565.65	1725.79	1580.66
	703	696.797	753.484	915.222	1445.55			703	596.761	555.082	540.077	575.088	572.587	533.409	606.765	638.442	706.799	680.123	700.13	817.677	725.139	855.194	922.726	960.244	980.255	1067.8	1050.29	1041.95	1085.31	1205.38	1117.83	1190.38	1175.37	1395.52	1390.51	1365.49	1410.53	1490.59	1413.03	1575.66	1530.62	1625.7	1650.72	1455.56	1698.26	1540.63	1485.59	1485.58	1590.67
	704	695.128	695.129	855.194	1395.52			704	523.406	547.58	410.045	527.574	475.06	505.069	583.424	601.763	648.445	641.776	685.124	697.629	865.198	742.646	807.673	886.875	930.229	997.764	880.205	1010.27	915.222	1132.84	1145.35	1145.35	1140.34	1040.29	1360.49	1260.42	1335.47	1460.56	1415.53	1530.62	1450.56	1380.5	1575.66	1365.49	1370.5	1570.65	1455.56	1465.57	1463.07
	705	631.773	696.796	760.153	1270.43			705	526.74	625.105	590.092	500.066	447.553	466.725	515.073	565.085	671.786	618.435	660.116	630.105	620.102	725.14	807.673	801.84	832.687	902.716	975.252	916.889	1020.28	1100.32	972.751	980.254	1080.31	1010.27	1215.39	1245.41	1262.92	1365.49	1270.43	1265.42	1295.44	1345.48	1315.46	1225.4	1355.49	1280.43	1257.09	1345.48	1423.04
	706	610.099	566.752	735.143	1120.33			706	503.401	542.578	435.05	420.047	472.559	448.387	456.722	546.747	568.419	585.092	566.752	617.601	630.105	707.633	665.118	776.828	755.151	865.198	940.234	898.548	875.203	920.224	972.753	1130.34	955.242	1175.37	960.244	1105.32	1220.39	1070.3	1275.43	1080.31	1110.33	1120.33	1205.38	1205.38	1235.41	1150.35	1257.09	1260.42	1222.9
	707	528.408	515.07	730.141	995.262			707	506.735	502.567	445.052	472.56	412.546	468.392	471.726	521.74	530.076	556.75	563.417	630.106	580.089	647.615	660.116	696.797	755.151	755.154	830.182	850.192	980.254	885.208	947.742	905.217	880.205	955.242	1150.35	1070.3	1065.3	1035.28	1175.37	1145.35	1170.36	1152.85	1150.35	1100.32	1205.39	1165.36	1011.94	1295.44	1177.87
	708	558.416	488.397	735.143	1295.44			708	410.045	455.055	370.036	405.044	357.534	458.39	416.713	455.056	476.727	477.561	580.09	565.085	655.114	632.606	660.115	658.449	742.646	615.101	755.151	783.496	930.229	835.185	795.169	975.252	860.196	955.242	950.239	1040.29	922.726	975.252	1020.28	1145.35	1250.41	1090.31	985.257	1150.35	1017.77	1045.29	1108.66	1015.27	1025.28
	709	558.416	455.055	655.114	1000.26			709	401.71	407.544	385.039	362.535	417.546	463.391	446.72	440.052	520.072	505.068	500.066	507.568	650.112	627.605	577.588	656.781	632.606	722.64	685.124	743.481	825.18	782.662	792.666	640.109	910.219	880.205	915.222	945.237	972.753	1020.28	957.743	1005.27	1000.26	1035.28	910.219	945.237	1080.31	1080.31	968.582	1000.26	985.259
	710	531.742	465.058	490.064	1030.28			710	431.716	425.048	420.047	387.54	400.043	345.032	390.04	446.72	460.056	462.557	488.397	475.06	565.085	522.572	580.089	573.421	695.129	662.616	645.11	690.126	720.137	710.136	695.128	745.147	655.114	770.157	775.159	780.161	757.653	850.191	882.706	965.247	980.254	915.222	875.203	860.196	875.203	860.196	873.536	965.247	910.22
	711	431.716	453.388	615.1	925.227			711	405.044	380.038	310.025	385.04	327.529	458.39	396.709	386.707	386.707	457.555	505.068	495.065	605.097	500.067	612.6	615.102	552.581	670.122	590.092	663.451	615.1	720.138	667.618	730.141	690.126	700.13	780.161	720.137	712.635	810.174	850.192	1030.28	745.147	897.713	805.172	800.17	815.176	820.178	836.853	1015.27	880.205
	712	485.064	428.382	575.088	815.176			712	343.365	435.051	395.041	387.54	362.535	340.031	383.372	431.716	401.71	422.547	476.727	452.555	425.048	502.567	457.555	543.412	497.567	635.108	625.103	618.435	675.121	607.598	660.115	665.117	535.076	800.17	815.176	700.13	762.655	770.157	847.691	840.187	905.217	757.653	850.191	760.153	905.217	820.178	773.494	915.222	805.172
	713	376.704	438.385	535.076	670.119			713	375.038	410.045	410.045	315.026	335.03	330.029	316.693	370.036	368.369	445.052	423.381	395.041	410.045	467.558	432.55	536.743	562.584	577.588	525.073	525.073	455.055	595.094	612.599	575.088	625.103	585.091	675.121	780.161	652.613	790.165	685.124	775.159	645.11	725.142	625.103	720.137	760.155	745.147	743.481	655.114	670.121
	714	453.388	413.379	440.051	785.163			714	376.705	357.534	365.035	322.528	270.019	273.353	325.029	378.372	326.695	342.531	411.712	380.039	510.069	377.538	467.558	476.728	565.085	547.58	480.061	500.067	580.089	610.1	617.602	635.107	690.126	660.115	745.147	685.124	625.104	670.119	682.624	690.126	730.141	657.615	685.124	650.112	745.147	725.139	708.467	730.141	727.641
	715	395.042	393.375	410.045	695.128			715	336.697	317.527	310.025	332.53	300.024	318.361	323.361	338.364	316.695	317.528	385.039	420.047	385.039	420.047	420.048	413.379	462.557	497.566	470.059	465.057	520.072	532.575	550.08	560.083	710.134	590.092	665.117	610.099	575.088	610.099	685.124	650.112	635.107	785.163	635.107	740.145	662.616	630.105	625.104	845.189	722.639
	716	378.371	391.707	310.025	575.088			716	340.031	315.027	270.019	297.524	300.024	313.36	300.024	268.353	355.033	342.531	356.701	405.044	410.045	345.032	415.046	443.385	352.533	515.075	465.057	501.734	380.038	490.064	465.059	435.05	555.082	535.076	575.088	565.085	565.086	670.119	572.587	520.072	635.107	670.119	595.094	580.089	635.108	530.074	638.442	605.097	680.123
	717	353.367	370.036	405.043	570.086			717	286.688	320.027	275.02	332.529	300.024	253.35	298.357	296.69	316.693	290.022	328.362	320.027	350.032	422.547	405.043	501.734	385.039	457.556	440.051	405.043	475.06	442.552	450.054	560.083	515.07	530.074	465.057	530.074	545.079	680.122	625.104	650.112	660.115	555.082	600.095	585.091	635.111	590.092	596.761	735.143	565.085
	718	363.368	355.034	320.027	540.077			718	301.691	290.023	265.019	262.518	322.528	300.024	276.687	315.027	266.686	340.031	323.363	422.55	345.032	347.532	390.04	400.043	377.538	455.057	450.054	443.385	425.048	495.065	425.048	470.059	480.061	470.059	445.052	565.085	567.585	605.097	542.578	630.105	565.085	500.066	485.062	500.066	607.599	565.085	526.741	830.182	570.087
	719	353.367	310.026	320.027	470.059			719	308.359	275.02	225.013	267.519	155.007	291.69	266.686	276.687	253.351	277.52	291.689	345.032	310.025	355.034	430.049	388.374	397.542	385.039	465.057	346.699	410.045	410.045	385.039	530.074	475.06	425.048	415.046	445.052	470.059	515.07	575.088	505.068	455.055	510.069	590.092	575.088	555.082	520.072	533.409	550.08	517.572
	720	318.36	356.7	310.025	445.052			720	255.017	297.524	245.016	305.025	307.525	300.024	271.686	280.021	290.022	290.023	276.688	340.031	335.03	325.029	272.52	326.695	332.53	415.046	345.032	380.038	415.046	377.539	380.038	335.03	520.072	470.059	490.064	505.068	440.052	470.059	515.071	530.074	535.076	520.072	460.056	480.061	470.059	620.102	500.066	480.061	495.065
	721	303.358	318.36	380.038	505.068			721	233.348	265.019	250.017	282.521	267.52	258.353	241.682	311.693	290.022	237.515	266.686	297.524	300.024	302.524	345.032	373.37	315.026	375.039	395.041	368.37	365.035	400.043	365.035	430.049	400.042	415.046	440.051	380.038	405.043	485.062	477.561	445.052	425.048	510.069	455.055	475.06	582.59	450.054	496.732	505.068	522.573
	722	328.362	291.689	360.034	505.068			722	246.683	225.013	195.01	237.515	257.518	258.351	213.346	260.018	258.351	242.516	258.352	312.526	355.033	252.517	270.019	313.36	300.024	360.034	340.031	350.033	355.033	360.035	365.036	385.039	340.031	420.047	525.073	480.061	397.543	425.048	422.548	435.05	480.061	430.049	505.068	355.033	480.061	430.049	458.389	540.077	470.059
	723	320.027	351.7	430.049	490.064			723	231.681	282.521	225.013	212.512	220.013	233.348	230.014	231.681	251.684	272.52	260.018	292.523	250.017	317.527	297.524	325.028	317.527	365.037	340.031	295.023	325.028	310.025	367.536	410.045	265.019	385.039	495.065	390.04	362.535	510.069	420.047	385.039	460.056	465.057	370.036	455.055	452.555	470.059	396.708	555.082	385.039
	724	255.017	276.688	325.028	425.048			724	253.35	235.015	240.015	195.01	267.519	198.344	203.344	265.019	233.348	200.011	246.683	235.015	280.021	297.525	240.015	316.693	232.514	347.532	290.022	311.693	320.027	327.529	317.527	405.043	350.032	335.03	355.033	365.035	360.034	355.033	320.027	475.06	445.052	455.055	420.047	450.054	395.041	440.051	413.379	590.092	337.531
	725	273.353	305.026	335.03	430.049			725	218.346	237.516	225.013	225.015	222.513	253.35	225.013	221.68	225.014	260.018	260.018	287.522	245.016	290.022	227.514	268.353	252.517	292.523	290.022	323.361	325.028	340.031	320.027	345.032	295.023	330.029	350.032	350.032	310.025	385.039	410.045	370.036	345.032	375.037	370.036	365.035	425.048	315.026	398.375	420.047	457.556
	726	250.017	298.358	255.017	365.035			726	235.015	230.014	190.01	227.514	202.511	213.346	231.681	256.684	223.347	187.509	213.346	252.517	210.012	325.028	247.516	288.356	242.516	272.52	250.017	300.024	370.036	307.525	362.535	265.019	310.025	375.037	360.034	275.02	335.03	400.042	355.033	310.025	355.033	355.033	390.04	395.041	330.029	365.035	386.708	280.021	397.542
	727	255.018	251.683	305.025	370.036			727	215.012	232.514	220.013	215.012	242.516	203.344	190.01	235.015	215.012	220.013	290.022	232.514	230.014	190.01	250.017	256.684	240.015	277.52	315.026	245.016	300.024	317.527	260.018	320.027	300.024	300.024	325.028	365.035	375.037	415.046	330.029	270.019	435.05	335.03	220.013	440.051	422.548	390.04	320.028	425.048	320.027
	728	246.683	291.69	255.017	330.029			728	223.347	192.51	220.013	180.009	170.008	190.01	188.343	223.347	230.014	242.516	256.684	205.011	240.015	232.514	205.011	263.352	285.022	292.524	220.013	246.683	285.021	280.021	267.519	370.036	375.037	290.022	385.039	230.014	330.029	315.026	300.024	330.029	325.028	260.018	265.019	310.025	350.033	350.032	348.366	390.04	395.041
	729	226.68	235.015	280.021	290.022			729	230.014	210.012	170.008	250.017	170.008	180.009	156.673	213.345	200.011	235.015	211.679	230.014	260.018	222.514	242.516	256.684	260.018	285.022	240.015	216.679	260.018	267.519	315.026	160.007	275.02	330.029	355.033	300.024	290.022	310.025	290.022	360.034	330.029	315.026	275.02	315.026	352.533	360.034	358.368	395.041	385.039
	730	241.682	233.348	200.011	325.028			730	218.346	215.012	205.011	197.511	172.508	186.676	160.007	218.347	205.011	177.509	201.678	195.01	215.012	195.01	215.013	211.679	240.015	260.018	255.017	266.686	295.023	265.019	230.014	290.022	225.013	345.032	305.025	270.019	277.521	295.023	265.019	340.031	330.029	290.022	205.011	325.028	310.026	265.019	291.689	360.034	320.027
	731	231.681	240.015	270.019	300.024			731	223.347	202.512	220.013	187.509	170.008	186.676	213.346	220.014	210.012	225.013	255.018	235.015	165.007	230.014	232.515	226.681	230.014	267.519	180.009	201.678	230.014	252.517	235.015	220.013	295.023	290.022	285.021	255.017	257.518	315.026	295.023	285.021	310.025	365.035	320.027	275.02	320.027	275.02	270.02	365.035	280.021
	732	201.677	241.682	290.022	245.016			732	193.343	197.511	165.007	192.51	195.01	176.675	166.675	225.014	190.01	207.511	195.01	202.512	295.023	210.012	237.515	220.013	212.512	252.517	245.016	180.009	265.019	247.516	235.015	240.015	280.021	260.018	355.033	235.015	282.521	275.02	310.025	300.024	255.017	265.019	255.017	310.025	272.52	290.022	283.355	435.05	320.027
	733	220.013	238.349	245.016	255.017			733	190.01	152.506	220.013	172.508	210.012	145.006	175.009	200.011	200.011	182.509	221.68	195.01	215.012	172.508	230.015	226.681	225.013	262.518	200.011	255.018	190.01	227.514	230.014	180.009	210.012	205.011	290.022	225.013	237.515	310.025	245.016	270.019	325.028	310.025	300.024	295.023	297.523	250.017	331.696	300.024	335.03
	734	216.679	245.016	285.021	245.016			734	200.011	147.506	265.019	202.511	180.009	166.674	165.007	195.01	140.005	177.508	236.682	180.009	195.01	220.013	225.014	208.345	237.515	252.517	285.021	208.345	230.014	252.517	205.011	250.017	160.007	210.012	240.015	330.029	262.518	310.025	225.013	220.013	275.02	325.028	245.016	205.011	255.017	240.015	243.35	360.034	320.027
	735	235.015	211.679	255.017	280.021			735	193.343	167.508	205.011	220.013	185.009	173.341	176.675	190.01	168.341	197.51	153.34	180.009	155.006	202.511	217.513	186.677	207.511	222.513	205.011	170.008	185.009	207.512	230.014	205.011	205.011	230.014	250.017	270.019	262.518	265.019	265.019	215.012	280.021	265.019	230.014	290.022	280.021	260.018	256.685	305.025	265.019
	736	213.346	216.679	245.016	230.014			736	151.673	150.006	180.009	197.51	190.01	136.672	200.011	215.013	175.008	150.006	181.675	182.509	185.009	217.513	155.006	235.015	230.014	210.012	165.007	210.012	240.015	212.512	262.518	275.02	300.024	235.015	240.015	230.014	187.51	225.013	210.012	230.014	280.021	275.02	220.013	275.02	220.013	240.015	238.349	395.041	220.013
	737	236.682	270.02	270.019	235.015			737	185.009	140.005	165.007	165.007	200.011	163.34	126.671	213.346	173.342	165.007	151.673	190.01	180.009	185.009	210.012	175.008	205.011	207.511	245.016	238.349	240.015	197.51	195.01	240.015	215.012	265.019	295.023	155.006	257.518	220.013	225.013	215.012	280.021	225.013	225.013	290.022	220.013	195.01	295.023	335.03	260.018
	738	183.342	256.684	235.015	215.012			738	188.343	195.01	135.005	200.012	155.006	163.341	163.341	191.677	183.342	167.508	200.011	175.009	205.011	157.507	185.009	155.007	205.011	197.51	230.014	216.679	160.007	217.513	202.511	210.012	225.013	215.012	240.015	195.01	207.512	205.011	220.013	220.013	205.011	235.015	265.019	240.015	200.011	170.008	180.009	355.033	265.019
	739	236.682	225.013	210.012	165.007			739	143.339	137.505	160.007	147.506	175.008	181.675	155.006	201.677	160.007	187.51	218.346	200.011	160.007	195.01	160.007	138.339	200.011	167.508	215.012	173.341	200.011	200.011	180.009	210.012	245.016	255.017	205.011	180.009	237.515	245.016	260.018	235.015	255.017	225.013	195.01	200.011	230.014	250.017	240.015	285.021	175.008
	740	190.01	206.678	190.01	210.012			740	165.008	160.007	170.008	182.509	170.008	176.675	170.008	200.011	166.674	177.508	165.007	172.508	235.015	152.506	212.513	183.342	155.007	172.508	185.009	186.676	200.011	190.01	222.513	230.014	190.01	195.01	200.011	175.008	227.514	185.009	195.01	200.011	310.025	300.024	200.011	230.014	235.015	160.007	208.345	290.022	295.023
	741	191.676	248.35	210.012	230.014			741	156.673	165.007	145.006	137.505	182.509	185.009	173.341	180.009	176.675	152.506	141.672	180.009	135.005	180.009	175.008	175.008	155.006	180.009	255.017	188.343	235.015	165.007	187.509	150.006	260.018	230.014	210.012	210.012	205.011	230.014	145.006	255.017	205.011	195.01	260.018	245.016	205.011	185.009	216.679	275.02	275.02
	742	218.346	201.678	250.017	220.013			742	161.674	177.508	140.005	197.511	142.505	155.006	135.005	185.01	158.34	175.008	148.339	180.009	175.008	137.505	180.009	183.343	185.009	150.006	195.01	185.009	185.009	190.01	180.009	220.013	230.014	215.012	155.006	200.011	225.013	225.013	250.017	185.009	185.009	125.004	175.008	180.009	275.02	270.019	200.011	255.017	245.016
	743	191.676	191.676	230.014	185.009			743	158.34	135.005	135.005	175.008	145.006	132.505	155.006	178.342	168.341	172.508	153.34	130.004	155.006	167.507	212.512	193.343	160.007	182.509	225.013	175.008	190.01	165.007	182.509	165.007	190.01	140.005	185.009	170.008	207.511	170.008	210.012	210.012	225.013	205.011	190.01	160.007	205.011	205.011	220.013	255.017	215.012
	744	188.343	196.677	195.01	220.013			744	165.007	160.007	140.005	142.506	167.508	165.007	161.674	188.343	151.673	152.506	155.007	165.007	125.004	177.509	197.51	183.342	155.006	195.01	155.006	141.672	210.012	172.508	187.51	165.007	170.008	235.015	255.017	230.014	202.511	175.008	215.012	215.012	210.012	235.015	190.01	200.011	275.02	215.012	215.012	240.015	210.012
	745	185.009	226.68	160.007	150.006			745	138.338	97.5025	145.006	170.008	195.011	172.508	153.34	161.674	196.677	177.508	146.672	150.006	200.011	145.006	162.507	190.01	165.007	200.011	180.009	173.341	135.005	140.005	182.509	160.007	180.009	195.01	175.008	170.008	177.508	205.011	140.005	190.01	220.013	175.008	255.017	255.017	195.01	125.004	193.343	210.012	210.012
	746	213.345	175.009	220.013	215.012			746	150.006	140.005	170.008	150.006	142.506	100.003	138.339	186.676	173.341	142.505	143.339	185.009	160.007	147.506	142.505	158.34	110.003	140.005	140.005	170.008	165.007	175.008	160.007	175.008	190.01	160.007	185.009	175.008	190.01	205.011	210.012	155.006	240.015	160.007	130.004	270.019	215.012	200.011	165.007	250.017	240.015
	747	193.343	226.681	205.011	265.019			747	148.339	137.505	115.003	137.505	160.007	135.005	138.338	168.341	151.673	155.006	193.343	127.504	155.006	177.508	142.505	143.339	190.01	155.006	160.007	161.674	215.012	175.008	157.507	140.005	150.006	170.008	260.018	170.008	205.011	205.011	185.009	175.008	230.014	175.008	220.013	285.021	235.015	165.007	201.677	255.017	200.011
	748	181.675	195.01	195.01	160.007			748	161.674	147.506	125.004	152.506	152.506	147.506	123.338	191.677	175.008	155.006	148.34	160.007	145.006	187.51	137.505	180.009	145.006	175.009	160.007	151.673	160.007	132.505	135.005	145.006	180.009	165.007	140.005	155.006	167.508	200.011	200.011	145.006	140.005	145.006	205.011	140.005	215.012	135.005	185.009	245.016	170.008
	749	203.344	210.012	210.012	205.011			749	140.005	140.005	100.003	130.005	150.006	117.504	143.339	196.677	178.342	142.505	158.34	175.008	175.008	147.506	150.006	145.006	145.006	200.011	165.007	148.339	225.013	147.506	162.507	145.006	170.008	170.008	175.008	190.01	172.508	195.01	180.009	165.007	290.022	265.019	155.006	175.008	190.01	165.007	180.009	215.012	200.011
	750	183.342	185.009	175.008	190.01			750	133.338	147.506	175.008	140.005	187.51	137.505	123.338	195.01	128.338	122.504	148.339	160.007	160.007	137.505	150.006	155.006	140.005	157.507	130.004	165.007	190.01	162.507	170.008	165.007	160.007	150.006	235.015	210.012	160.007	130.004	135.005	158.509	220.013	130.004	200.011	140.005	190.01	175.008	157.507	170.008	205.011
[truncated: 16 more columns]

## Sheet: Figure 4
	Panel a								Panel d
		n1	n2	n3	Mean	Std Dev				n1	n2	n3	Mean	Std Dev
	(-)	5451.48	6073.14	6481.01	6001.88	423.316			(-)	1894	1462	1594	1650	180.754
	(+)	10770.3	11209.8	13898.7	11959.6	1382.86			(+)	6733	7221	9517	7823.67	1213.83
	Cytometry gating shown in Supplementary Figure 8								Cytometry gating shown in Supplementary Figure 8
	Panel b											Panel c

## Sheet: Figure 5
	Panel a										Panel b				Panel d data points
											X	Y1	Y2		OP:SDS:CS:lapatinib
											400	3298.17	68721.7		x	n1	n2	n3	n4	n5	n6	Mean	Std Dev
											401	3571.82	70318.3		5	22.7648	24.6453	24.5464	20.0924	22.5668	28.7034	23.8865	2.63341
											402	3716.71	71623.8		2.5	27.3843	37.9603	38.4325	36.355	38.4325	36.6383	35.8672	3.88017
											403	3574.96	73348.9		1.25	88.9521	83.8819	82.9924	86.9952	87.7068	83.9708	85.7499	2.23209
											404	3572.49	75015		0.625	93.6666	91.6207	86.1057	85.9278	85.9278	89.7527	88.8335	3.06322
											405	3878.59	76949.5		0.3125	89.219	86.1946	95.7125	95.1788	91.4428	85.1272	90.4792	4.06185
											406	4178.51	77796
											407	4309.76	79278.3		Lapatinib
											408	3976.81	80541.1		x	n1	n2	n3	n4	n5	n6	Mean	Std Dev
											409	3676.79	82301.8		10	39.4948	44.7429	39.6727	3.02437	12.8981	22.7718	27.1008	15.4004
											410	3697.71	82936.7		7.5	58.7084	54.5277	54.0829	53.1934	49.1905	54.8835	54.0977	2.79759
											411	3779.5	84929.8		5	75.8762	70.7169	69.7385	68.671	63.6897	73.4745	70.3611	3.82942
											412	3949.58	86817.9		2.5	87.0841	91.6207	92.866	90.9091	86.9952	85.6609	89.1893	2.71057
											413	4165.11	87923.2		1.25	107.009	101.672	100.071	97.0468	100.694	101.761	101.376	2.96878
											414	4383.81	89433.9		0.625	97.1357	100.16	96.9578	102.918	97.0468	95.3567	98.2625	2.52205
											415	4641.96	90127		0.3125	101.228	108.344	110.034	99.3595	98.8258	102.206	103.333	4.3169
											416	4841.31	91777.4		Panel d - curve fitting
											417	5063.83	93529		Lapatinib						Reference X	Reference Line
											418	5362.5	93411.9		Independent Variable	DoseResp Fit	Independent Variable	Regular Residual	Fitted Y	Percentiles	mu = -0.843305	sigma = 3.418788
											419	5527.64	95003.7		0.3125	102.386	10	-6.77554	33.8763	8.62069	-6.70911	4.31034
											420	5760.78	95215.7		0.31359	102.38	7.5	0.84436	53.2534	22.4138	5.0225	95.6897
											421	6033.97	95992.7		0.31468	102.375	5	-2.06559	72.4267	36.2069
											422	6281.07	97153.9		0.31577	102.369	2.5	-0.50997	89.6993	50
											423	6539.71	97769		0.31687	102.363	1.25	4.12163	97.2542	63.7931		R2 = 0.98454
											424	6705.81	98196.7		0.31797	102.357	0.625	-2.46476	100.727	77.5862
											425	6894.87	98263.3		0.31907	102.352	0.3125	0.94673	102.386	91.3793
											426	7108.97	98529.7		0.32018	102.346
											427	7323.68	98768.3		0.32129	102.34
											428	7578.17	98599.9		0.32241	102.334
											429	7799.14	99250.3		0.32353	102.328
											430	7914.01	99990.6		0.32466	102.322
											431	8158.46	98873.4		0.32578	102.317
											432	8385.73	98892.8		0.32692	102.311
											433	8469.36	98691.3		0.32805	102.305
											434	8720.92	97707.8		0.32919	102.299
											435	8841.24	97821.5		0.33034	102.293
											436	9025	97811		0.33148	102.287
											437	9145.2	97029.6		0.33264	102.281
											438	9381.67	97069.8		0.33379	102.275
											439	9514.27	96527		0.33495	102.269
											440	9682.58	96898.4		0.33612	102.262
											441	9841.18	95957.8		0.33728	102.256
											442	10066.7	95602.3		0.33846	102.25
											443	10223	95289		0.33963	102.244
											444	10342.1	95210.2		0.34081	102.238
											445	10480	93560.4		0.342	102.232
											446	10621	94020.5		0.34319	102.225
											447	10796.2	93859.5		0.34438	102.219
											448	11006.9	92609.3		0.34558	102.213
											449	11018.1	92305.3		0.34678	102.207
											450	11111	91227.2		0.34798	102.2
											451	11316.9	91227.1		0.34919	102.194
											452	11438.8	89896.7		0.3504	102.188
											453	11450.9	89559.7		0.35162	102.181
											454	11461.3	88453.4		0.35284	102.175
											455	11571.4	88298.1		0.35407	102.168
											456	11779.1	85889.3		0.3553	102.162
											457	11716.1	86330.1		0.35654	102.155
	Panel c										458	11826.1	84222.6		0.35777	102.149
		n1	n2	n3	n4	n5	n6	Mean	Std Dev		459	11808.4	83759.7		0.35902	102.142
	PBS	92.3513	108.876	101.983	109.537	109.537	90.8404	102.188	7.9407		460	11913	82180.1		0.36027	102.136
	TX	1.41643	1.03872	2.54958	2.36072	0	0.661	1.33774	0.899831		461	12009.8	81278		0.36152	102.129
	OP	100.427	98.0253	95.9794	93.2219	93.6666	87.1731	94.7489	4.19096		462	11887.3	80510.1		0.36277	102.123
	(-)	94.2399	86.4023	92.4457	95.373	91.3126	99.7167	93.2483	4.05375		463	12028.7	79886.1		0.36403	102.116
	(+)	27.3843	37.9603	38.4325	36.355	38.4325	36.6383	35.8672	3.88017		464	12132.4	78918.9		0.3653	102.109
											465	11996.4	77107.3		0.36657	102.103
											466	12075.2	75940.4		0.36784	102.096
											467	12003.2	75266.2		0.36912	102.089
											468	12051.6	73906.4		0.3704	102.083
											469	12040.1	72609.9		0.37169	102.076
											470	12072.8	72332.9		0.37298	102.069
											471	11969.7	70292.3		0.37428	102.062
											472	11933.5	69917.3		0.37558	102.055
											473	11917.1	68267.6		0.37689	102.049
											474	11972.6	66950.5		0.3782	102.042
											475	11949.9	65689.6		0.37951	102.035
											476	11871.2	64794.8		0.38083	102.028
											477	11811	63595.7		0.38215	102.021
											478	11683.7	61519.1		0.38348	102.014
											479	11684.5	60817.1		0.38481	102.007
											480	11595.6	59597.9		0.38615	102
											481	11411.5	59218.2		0.38749	101.993
											482	11406.5	57233.9		0.38884	101.986
											483	11280.3	56569.5		0.39019	101.978
											484	11237.2	55193.4		0.39155	101.971
											485	11175	53982.8		0.39291	101.964
											486	11002.6	52541.8		0.39427	101.957
											487	10890	51213		0.39564	101.95
											488	10805.4	50672.1		0.39702	101.943
											489	10745.5	49021.4		0.3984	101.935
											490	10696.7	47978.7		0.39978	101.928
											491	10536.9	46782.8		0.40117	101.921
											492	10293.7	45872.7		0.40256	101.913
											493	10181.5	44415.4		0.40396	101.906
											494	10098	43474		0.40537	101.898
											495	9925.15	41947		0.40678	101.891
											496	9847.59	41778.3		0.40819	101.884
											497	9768.9	40336		0.40961	101.876
											498	9559.65	39429		0.41103	101.869
											499	9440.1	38379.5		0.41246	101.861
											500	9270.95	37714.7		0.41389	101.853
											501	9265.25	36537		0.41533	101.846
											502	9018.75	35047.7		0.41678	101.838
											503	8834.23	34550.4		0.41822	101.831
											504	8749.7	33508.7		0.41968	101.823
											505	8571.9	32916.8		0.42114	101.815
											506	8448.62	31955.6		0.4226	101.808
											507	8344.28	31188		0.42407	101.8
											508	8210.81	30535.8		0.42554	101.792
											509	8010.3	29240.7		0.42702	101.784
											510	7941.13	27987		0.4285	101.776
											511	7769.42	27941.3		0.42999	101.768
											512	7626.85	27215.9		0.43149	101.761
											513	7517	26296.4		0.43299	101.753
											514	7366.27	25662.8		0.43449	101.745
											515	7240	25444.9		0.436	101.737
											516	7045.88	24090.7		0.43752	101.729
											517	6914.93	23483.1		0.43904	101.721
											518	6835.3	22830.2		0.44056	101.713
											519	6680.09	22253.4		0.4421	101.704
											520	6531.44	21670.1		0.44363	101.696
											521	6407.34	20824		0.44517	101.688
											522	6368.6	20748.2		0.44672	101.68
											523	6254.21	19681.9		0.44827	101.672
											524	6069.89	19463		0.44983	101.663
											525	5901.21	18919.2		0.45139	101.655
											526	5789.22	18582.5		0.45296	101.647
											527	5683.42	17892.6		0.45454	101.639
											528	5596.92	16927.1		0.45612	101.63
											529	5507.35	17023		0.4577	101.622
											530	5420.44	16333.6		0.45929	101.613
											531	5299.94	15723.4		0.46089	101.605
											532	5154.2	14910.2		0.46249	101.596
											533	5089.99	14658.3		0.4641	101.588
											534	4957.91	14552.5		0.46571	101.579
											535	4838.56	14256.9		0.46733	101.571
											536	4758.63	13528.2		0.46895	101.562
											537	4621.77	13117		0.47058	101.553
											538	4492.57	12643.8		0.47222	101.545
											539	4393.11	12264.7		0.47386	101.536
											540	4318.44	11944.3		0.47551	101.527
											541	4214.83	11748.1		0.47716	101.518
											542	4095.92	11265.1		0.47882	101.51
											543	3980.53	11008.6		0.48048	101.501
											544	3954.15	10546		0.48215	101.492
											545	3872.32	10422		0.48383	101.483
											546	3742.93	9668.01		0.48551	101.474
											547	3600.55	9646.23		0.48719	101.465
											548	3588.99	9460.29		0.48889	101.456
											549	3510.23	9014.79		0.49059	101.447
											550	3416.54	8872.46		0.49229	101.438
											551	3259.15	8502.43		0.494	101.429
											552	3220.32	8355.1		0.49572	101.42
											553	3134.56	8264.71		0.49744	101.411
											554	3044.11	7804.43		0.49917	101.401
											555	2959.63	7627.04		0.5009	101.392
											556	2851.82	7352.63		0.50265	101.383
											557	2838.62	7396.14		0.50439	101.374
											558	2771.97	6822.3		0.50615	101.364
											559	2671.22	6623.26		0.5079	101.355
											560	2609.19	6705.23		0.50967	101.345
											561	2546.52	6282.1		0.51144	101.336
											562	2454.66	6017.91		0.51322	101.327
											563	2427.81	5877.47		0.515	101.317
											564	2347.3	5630.05		0.51679	101.307
											565	2258.07	5655.12		0.51859	101.298
											566	2216.58	5377.65		0.52039	101.288
											567	2144.76	5065.12		0.5222	101.279
											568	2107.85	5033.37		0.52401	101.269
											569	2005.08	4749.3		0.52583	101.259
											570	1982.17	4692.49		0.52766	101.249
											571	1900.84	4476.97		0.52949	101.24
											572	1810.63	4406.81		0.53134	101.23
											573	1767.06	4341.65		0.53318	101.22
											574	1764.53	4174.61		0.53503	101.21
											575	1709.71	3945.79		0.53689	101.2
											576	1636.57	3882.32		0.53876	101.19
											577	1577.4	3828.88		0.54063	101.18
											578	1522.28	3733.69		0.54251	101.17
											579	1483.63	3513.27		0.5444	101.16
											580	1465.32	3276.17		0.54629	101.15
											581	1385.9	3207.73		0.54819	101.14
											582	1357.86	3120.91		0.55009	101.13
											583	1301.14	3159.31		0.552	101.119
											584	1303.15	3065.82		0.55392	101.109
											585	1250.63	2920.6		0.55585	101.099
											586	1188.56	2832.13		0.55778	101.088
											587	1183.7	2822.11		0.55972	101.078
											588	1112.94	2576.76		0.56166	101.068
											589	1086.45	2588.44		0.56361	101.057
											590	1061.64	2605.13		0.56557	101.047
											591	1012.71	2321.43		0.56754	101.036
											592	1016.9	2394.85		0.56951	101.026
											593	951.394	2216.3		0.57149	101.015
											594	926.603	2116.19		0.57348	101.004
											595	896.794	2114.52		0.57547	100.994
											596	898.969	2074.47		0.57747	100.983
											597	858.112	1959.35		0.57948	100.972
											598	808.229	1949.34		0.58149	100.961
											599	781.279	1927.65		0.58351	100.95
											600	776.26	1827.55		0.58554	100.94
															0.58757	100.929
															0.58961	100.918
															0.59166	100.907
															0.59372	100.896
															0.59578	100.885
															0.59785	100.873
															0.59993	100.862
															0.60202	100.851
															0.60411	100.84
															0.60621	100.828
															0.60831	100.817
															0.61043	100.806
															0.61255	100.794
															0.61468	100.783
															0.61681	100.771
															0.61896	100.76
															0.62111	100.748
															0.62327	100.737
															0.62543	100.725
															0.62761	100.713
															0.62979	100.701
															0.63198	100.69
															0.63417	100.678
															0.63638	100.666
															0.63859	100.654
															0.64081	100.642
															0.64303	100.63
															0.64527	100.618
															0.64751	100.606
															0.64976	100.594
															0.65202	100.581
															0.65429	100.569
															0.65656	100.557
															0.65884	100.544
															0.66113	100.532
															0.66343	100.52
															0.66573	100.507
															0.66805	100.495
															0.67037	100.482
															0.6727	100.469
															0.67504	100.457
															0.67738	100.444
															0.67974	100.431
															0.6821	100.419
															0.68447	100.406
															0.68685	100.393
															0.68924	100.38
															0.69163	100.367
															0.69403	100.354
															0.69645	100.341
															0.69887	100.328
															0.7013	100.314
															0.70373	100.301
															0.70618	100.288
															0.70863	100.274
															0.7111	100.261
															0.71357	100.248
															0.71605	100.234
															0.71853	100.221
															0.72103	100.207
															0.72354	100.193
															0.72605	100.18
															0.72857	100.166
															0.73111	100.152
															0.73365	100.138
															0.7362	100.124
															0.73876	100.111
															0.74132	100.097
															0.7439	100.082
															0.74648	100.068
															0.74908	100.054
															0.75168	100.04
															0.75429	100.026
															0.75692	100.011
															0.75955	99.997
															0.76219	99.9826
															0.76483	99.9681
															0.76749	99.9536
															0.77016	99.939
															0.77284	99.9244
															0.77552	99.9097
															0.77822	99.895
															0.78092	99.8802
															0.78364	99.8653
															0.78636	99.8504
															0.78909	99.8354
															0.79183	99.8204
															0.79459	99.8053
															0.79735	99.7902
															0.80012	99.775
															0.8029	99.7597
															0.80569	99.7444
															0.80849	99.7291
															0.8113	99.7136
															0.81412	99.6981
															0.81695	99.6826
															0.81979	99.667
															0.82264	99.6513
															0.82549	99.6356
															0.82836	99.6199
															0.83124	99.604
															0.83413	99.5881
															0.83703	99.5722
															0.83994	99.5562
															0.84286	99.5401
															0.84579	99.524
															0.84873	99.5078
															0.85167	99.4915
															0.85463	99.4752
															0.8576	99.4588
															0.86058	99.4424
															0.86358	99.4259
															0.86658	99.4093
															0.86959	99.3927
															0.87261	99.376
															0.87564	99.3593
															0.87869	99.3424
															0.88174	99.3256
															0.8848	99.3086
															0.88788	99.2916
															0.89096	99.2746
															0.89406	99.2574
															0.89717	99.2402
															0.90029	99.223
															0.90341	99.2056
															0.90655	99.1882
															0.9097	99.1708
															0.91287	99.1533
															0.91604	99.1357
															0.91922	99.118
															0.92242	99.1003
															0.92562	99.0825
															0.92884	99.0646
															0.93207	99.0467
															0.93531	99.0287
															0.93856	99.0107
															0.94182	98.9925
															0.94509	98.9743
															0.94838	98.9561
															0.95167	98.9377
															0.95498	98.9193
															0.9583	98.9008
															0.96163	98.8823
															0.96497	98.8637
															0.96832	98.845
															0.97169	98.8262
															0.97506	98.8074
															0.97845	98.7885
															0.98185	98.7695
															0.98527	98.7505
															0.98869	98.7314
															0.99213	98.7122
															0.99557	98.6929
															0.99903	98.6736
															1.00251	98.6542
															1.00599	98.6347
															1.00949	98.6151
															1.01299	98.5955
															1.01651	98.5758
															1.02005	98.556
															1.02359	98.5362
															1.02715	98.5162
															1.03072	98.4962
															1.0343	98.4761
															1.03789	98.456
															1.0415	98.4357
															1.04512	98.4154
															1.04875	98.395
															1.0524	98.3745
															1.05605	98.354
															1.05972	98.3334
															1.06341	98.3127
															1.0671	98.2919
															1.07081	98.271
															1.07453	98.2501
															1.07827	98.229
															1.08201	98.2079
															1.08577	98.1867
															1.08955	98.1655
															1.09333	98.1441
															1.09713	98.1227
															1.10095	98.1012
															1.10477	98.0796
															1.10861	98.0579
															1.11246	98.0361
															1.11633	98.0143
															1.12021	97.9924
															1.1241	97.9703
															1.12801	97.9483
															1.13193	97.9261
															1.13586	97.9038
															1.13981	97.8815
															1.14377	97.859
															1.14775	97.8365
															1.15174	97.8139
															1.15574	97.7912
															1.15975	97.7684
															1.16379	97.7455
															1.16783	97.7225
															1.17189	97.6995
															1.17596	97.6764
															1.18005	97.6531
															1.18415	97.6298
															1.18826	97.6064
															1.19239	97.5829
															1.19654	97.5593
															1.2007	97.5356
															1.20487	97.5119
															1.20906	97.488
															1.21326	97.464
															1.21747	97.44
															1.2217	97.4159
															1.22595	97.3916
															1.23021	97.3673
															1.23449	97.3429
															1.23878	97.3183
															1.24308	97.2937
															1.2474	97.269
															1.25174	97.2442
															1.25609	97.2193
															1.26045	97.1943
															1.26483	97.1692
															1.26923	97.144
															1.27364	97.1188
															1.27806	97.0934
															1.28251	97.0679
															1.28696	97.0423
															1.29144	97.0166
															1.29592	96.9908
															1.30043	96.965
															1.30495	96.939
															1.30948	96.9129
															1.31403	96.8867
															1.3186	96.8604
															1.32318	96.834
															1.32778	96.8075
															1.33239	96.7809
															1.33702	96.7542
															1.34167	96.7274
															1.34633	96.7005
															1.35101	96.6735
															1.35571	96.6464
															1.36042	96.6192
															1.36515	96.5918
															1.36989	96.5644
															1.37465	96.5369
															1.37943	96.5092
															1.38422	96.4814
															1.38903	96.4536
															1.39386	96.4256
															1.3987	96.3975
															1.40356	96.3693
															1.40844	96.341
															1.41334	96.3126
															1.41825	96.284
															1.42318	96.2554
															1.42812	96.2267
															1.43309	96.1978
															1.43807	96.1688
															1.44306	96.1397
															1.44808	96.1105
															1.45311	96.0812
															1.45816	96.0517
															1.46323	96.0222
															1.46831	95.9925
															1.47342	95.9627
															1.47854	95.9328
															1.48368	95.9028
															1.48883	95.8727
															1.49401	95.8424
															1.4992	95.812
															1.50441	95.7815
															1.50964	95.7509
															1.51488	95.7202
															1.52015	95.6893
															1.52543	95.6583
															1.53073	95.6272
															1.53605	95.596
															1.54139	95.5647
															1.54675	95.5332
															1.55212	95.5016
															1.55751	95.4699
															1.56293	95.438
															1.56836	95.4061
															1.57381	95.374
															1.57928	95.3417
															1.58477	95.3094
															1.59027	95.2769
															1.5958	95.2443
															1.60135	95.2115
															1.60691	95.1787
															1.6125	95.1457
															1.6181	95.1125
															1.62372	95.0793
															1.62937	95.0459
															1.63503	95.0124
															1.64071	94.9787
															1.64641	94.9449
															1.65213	94.911
															1.65788	94.8769
															1.66364	94.8427
															1.66942	94.8084
															1.67522	94.7739
															1.68104	94.7393
															1.68688	94.7045
															1.69275	94.6697
															1.69863	94.6346
															1.70453	94.5995
															1.71046	94.5642
															1.7164	94.5287
															1.72236	94.4931
															1.72835	94.4574
															1.73436	94.4215
															1.74038	94.3855
															1.74643	94.3494
															1.7525	94.3131
															1.75859	94.2766
															1.7647	94.24
															1.77084	94.2033
															1.77699	94.1664
															1.78317	94.1294
															1.78936	94.0922
															1.79558	94.0548
															1.80182	94.0174
															1.80808	93.9797
															1.81437	93.9419
															1.82067	93.904
															1.827	93.8659
															1.83335	93.8277
															1.83972	93.7893
															1.84611	93.7507
															1.85253	93.712
															1.85897	93.6732
															1.86543	93.6342
															1.87191	93.595
															1.87841	93.5556
															1.88494	93.5162
															1.89149	93.4765
															1.89807	93.4367
															1.90466	93.3967
															1.91128	93.3566
															1.91792	93.3163
															1.92459	93.2759
															1.93128	93.2352
															1.93799	93.1945
															1.94472	93.1535
															1.95148	93.1124
															1.95826	93.0711
															1.96507	93.0297
															1.9719	92.9881
															1.97875	92.9463
															1.98563	92.9043
															1.99253	92.8622
															1.99945	92.8199
															2.0064	92.7775
															2.01337	92.7348
															2.02037	92.692
															2.02739	92.6491
															2.03444	92.6059
															2.04151	92.5626
															2.0486	92.5191
															2.05572	92.4754
															2.06287	92.4315
															2.07004	92.3875
															2.07723	92.3433
															2.08445	92.2989
															2.09169	92.2543
															2.09896	92.2095
															2.10626	92.1646
															2.11358	92.1195
															2.12092	92.0742
															2.12829	92.0287
															2.13569	91.983
															2.14311	91.9371
															2.15056	91.8911
															2.15803	91.8448
															2.16553	91.7984
															2.17306	91.7518
															2.18061	91.705
															2.18819	91.658
															2.19579	91.6108
															2.20342	91.5634
															2.21108	91.5158
															2.21876	91.468
															2.22647	91.4201
															2.23421	91.3719
															2.24198	91.3235
															2.24977	91.275
															2.25759	91.2262
															2.26543	91.1772
															2.2733	91.1281
															2.2812	91.0787
															2.28913	91.0291
															2.29709	90.9794
															2.30507	90.9294
															2.31308	90.8792
															2.32112	90.8288
															2.32919	90.7782
															2.33728	90.7274
															2.3454	90.6764
															2.35355	90.6252
															2.36173	90.5738
															2.36994	90.5221
															2.37818	90.4703
															2.38644	90.4182
															2.39474	90.3659
															2.40306	90.3134
															2.41141	90.2607
															2.41979	90.2077
															2.4282	90.1546
															2.43664	90.1012
															2.4451	90.0476
															2.4536	89.9938
															2.46213	89.9398
															2.47068	89.8855
															2.47927	89.831
															2.48789	89.7763
															2.49653	89.7214
															2.50521	89.6662
															2.51392	89.6108
															2.52265	89.5552
															2.53142	89.4993
															2.54022	89.4432
															2.54904	89.3869
															2.5579	89.3303
															2.56679	89.2736
															2.57571	89.2165
															2.58466	89.1593
															2.59365	89.1018
															2.60266	89.044
															2.6117	88.9861
															2.62078	88.9278
															2.62989	88.8694
															2.63903	88.8107
															2.6482	88.7517
															2.6574	88.6925
															2.66664	88.6331
															2.6759	88.5734
															2.6852	88.5134
															2.69453	88.4532
															2.7039	88.3928
															2.7133	88.3321
															2.72272	88.2712
															2.73219	88.21
															2.74168	88.1485
															2.75121	88.0868
															2.76077	88.0248
															2.77037	87.9626
															2.77999	87.9001
															2.78965	87.8374
															2.79935	87.7743
															2.80908	87.7111
															2.81884	87.6475
															2.82864	87.5837
															2.83847	87.5196
															2.84833	87.4553
															2.85823	87.3907
															2.86816	87.3258
															2.87813	87.2606
															2.88813	87.1952
															2.89817	87.1295
															2.90824	87.0635
															2.91835	86.9972
															2.92849	86.9307
															2.93867	86.8639
															2.94888	86.7968
															2.95913	86.7294
															2.96941	86.6618
															2.97973	86.5938
															2.99008	86.5256
															3.00048	86.4571
															3.0109	86.3882
															3.02137	86.3191
															3.03187	86.2498
															3.0424	86.1801
															3.05298	86.1101
															3.06359	86.0398
															3.07423	85.9693
															3.08492	85.8984
															3.09564	85.8272
															3.1064	85.7558
															3.11719	85.684
															3.12802	85.6119
															3.13889	85.5396
															3.1498	85.4669
															3.16075	85.3939
															3.17173	85.3206
															3.18276	85.247
															3.19382	85.1731
															3.20492	85.0989
															3.21605	85.0243
															3.22723	84.9495
															3.23845	84.8743
															3.2497	84.7988
															3.26099	84.723
															3.27233	84.6469
															3.2837	84.5704
															3.29511	84.4936
															3.30656	84.4165
															3.31805	84.3391
															3.32958	84.2613
															3.34115	84.1832
															3.35277	84.1048
															3.36442	84.0261
															3.37611	83.947
															3.38784	83.8676
															3.39962	83.7878
															3.41143	83.7077
															3.42329	83.6273
															3.43518	83.5465
															3.44712	83.4654
															3.4591	83.3839
															3.47112	83.3021
															3.48318	83.2199
															3.49529	83.1374
															3.50744	83.0546
															3.51962	82.9713
															3.53186	82.8878
															3.54413	82.8039
															3.55645	82.7196
															3.56881	82.6349
															3.58121	82.5499
															3.59365	82.4646
															3.60614	82.3789
															3.61868	82.2928
															3.63125	82.2063
															3.64387	82.1195
															3.65653	82.0323
															3.66924	81.9447
															3.68199	81.8568
															3.69479	81.7685
															3.70763	81.6798
															3.72051	81.5908
															3.73344	81.5013
															3.74642	81.4115
															3.75944	81.3213
															3.7725	81.2307
															3.78561	81.1397
															3.79877	81.0483
															3.81197	80.9566
															3.82522	80.8645
															3.83851	80.7719
															3.85185	80.679
															3.86524	80.5856
															3.87867	80.4919
															3.89215	80.3978
															3.90567	80.3033
															3.91925	80.2083
															3.93287	80.113
															3.94654	80.0173
															3.96025	79.9211
															3.97401	79.8245
															3.98782	79.7276
															4.00168	79.6302
															4.01559	79.5324
															4.02954	79.4342
															4.04355	79.3355
															4.0576	79.2365
															4.0717	79.137
															4.08585	79.0371
															4.10005	78.9367
															4.1143	78.836
															4.1286	78.7348
															4.14295	78.6332
															4.15734	78.5311
															4.17179	78.4286
															4.18629	78.3257
															4.20084	78.2223
															4.21544	78.1185
															4.23009	78.0143
															4.24479	77.9096
															4.25954	77.8044
															4.27434	77.6988
															4.28919	77.5928
															4.3041	77.4863
															4.31906	77.3794
															4.33407	77.272
															4.34913	77.1641
															4.36424	77.0558
															4.37941	76.947
															4.39463	76.8378
															4.4099	76.7281
															4.42523	76.6179
															4.44061	76.5072
															4.45604	76.3961
															4.47152	76.2845
															4.48706	76.1725
															4.50266	76.0599
															4.51831	75.9469
															4.53401	75.8334
															4.54976	75.7194
															4.56558	75.605
															4.58144	75.49
															4.59736	75.3746
															4.61334	75.2587
															4.62937	75.1422
															4.64546	75.0253
															4.66161	74.9079
															4.67781	74.79
															4.69406	74.6716
															4.71038	74.5527
															4.72674	74.4333
															4.74317	74.3133
															4.75966	74.1929
															4.7762	74.072
															4.79279	73.9505
															4.80945	73.8285
															4.82616	73.706
															4.84294	73.583
															4.85977	73.4595
															4.87666	73.3355
															4.8936	73.2109
															4.91061	73.0858
															4.92767	72.9602
															4.9448	72.834
															4.96198	72.7073
															4.97923	72.5801
															4.99653	72.4523
															5.0139	72.3241
															5.03132	72.1952
															5.04881	72.0658
															5.06635	71.9359
															5.08396	71.8054
															5.10163	71.6744
															5.11936	71.5429
															5.13715	71.4107
															5.155	71.2781
															5.17291	71.1448
															5.19089	71.011
															5.20893	70.8767
															5.22703	70.7418
															5.2452	70.6063
															5.26343	70.4702
															5.28172	70.3336
															5.30007	70.1964
															5.31849	70.0587
															5.33697	69.9204
															5.35552	69.7815
															5.37413	69.642
															5.39281	69.5019
															5.41155	69.3612
															5.43036	69.22
															5.44923	69.0782
															5.46817	68.9358
															5.48717	68.7927
															5.50624	68.6492
															5.52537	68.505
															5.54458	68.3602
															5.56385	68.2148
															5.58318	68.0688
															5.60258	67.9222
															5.62205	67.775
															5.64159	67.6272
															5.6612	67.4788
															5.68087	67.3297
															5.70061	67.1801
															5.72042	67.0298
															5.7403	66.879
															5.76025	66.7275
															5.78027	66.5754
															5.80036	66.4226
															5.82052	66.2693
															5.84074	66.1153
															5.86104	65.9607
															5.88141	65.8054
															5.90185	65.6496
															5.92236	65.493
															5.94294	65.3359
															5.9636	65.1781
															5.98432	65.0197
															6.00512	64.8606
															6.02599	64.7009
															6.04693	64.5405
															6.06794	64.3795
															6.08903	64.2179
															6.11019	64.0556
															6.13142	63.8926
															6.15273	63.729
															6.17412	63.5647
															6.19557	63.3998
															6.2171	63.2342
															6.23871	63.068
															6.26039	62.901
															6.28215	62.7335
															6.30398	62.5652
															6.32589	62.3963
															6.34787	62.2267
															6.36993	62.0565
															6.39207	61.8855
															6.41428	61.7139
															6.43657	61.5416
															6.45894	61.3687
															6.48139	61.195
															6.50391	61.0207
															6.52651	60.8457
															6.54919	60.67
															6.57195	60.4936
															6.59479	60.3165
															6.61771	60.1388
															6.64071	59.9603
															6.66379	59.7812
															6.68695	59.6013
															6.71018	59.4208
															6.7335	59.2396
															6.7569	59.0576
															6.78039	58.875
															6.80395	58.6917
															6.8276	58.5076
															6.85132	58.3229
															6.87513	58.1374
															6.89903	57.9513
															6.923	57.7644
															6.94706	57.5769
															6.9712	57.3886
															6.99543	57.1996
															7.01974	57.0099
															7.04414	56.8195
															7.06862	56.6283
															7.09318	56.4365
															7.11783	56.2439
															7.14257	56.0506
															7.16739	55.8566
															7.1923	55.6619
															7.21729	55.4665
															7.24237	55.2703
															7.26754	55.0734
															7.2928	54.8758
															7.31814	54.6775
															7.34358	54.4784
															7.3691	54.2786
															7.39471	54.0781
															7.4204	53.8769
															7.44619	53.6749
															7.47207	53.4722
															7.49804	53.2688
															7.52409	53.0646
															7.55024	52.8597
															7.57648	52.6541
															7.60281	52.4477
															7.62923	52.2407
															7.65574	52.0328
															7.68235	51.8243
															7.70905	51.615
															7.73584	51.405
															7.76272	51.1943
															7.7897	50.9828
															7.81677	50.7706
															7.84394	50.5576
															7.8712	50.3439
															7.89855	50.1295
															7.926	49.9144
															7.95354	49.6985
															7.98118	49.4819
															8.00892	49.2645
															8.03675	49.0464
															8.06468	48.8276
															8.09271	48.6081
															8.12083	48.3878
															8.14906	48.1668
															8.17738	47.945
															8.20579	47.7225
															8.23431	47.4993
															8.26293	47.2754
															8.29164	47.0507
															8.32046	46.8253
															8.34937	46.5992
															8.37839	46.3724
															8.40751	46.1448
															8.43672	45.9165
															8.46604	45.6874
															8.49546	45.4577
															8.52499	45.2272
															8.55461	44.996
															8.58434	44.7641
															8.61418	44.5315
															8.64411	44.2981
															8.67415	44.0641
															8.7043	43.8293
															8.73455	43.5938
															8.7649	43.3576
															8.79536	43.1207
															8.82593	42.883
															8.8566	42.6447
															8.88738	42.4057
															8.91826	42.1659
															8.94926	41.9255
															8.98036	41.6844
															9.01157	41.4425
															9.04288	41.2
															9.07431	40.9568
															9.10585	40.7128
															9.13749	40.4682
															9.16925	40.2229
															9.20111	39.977
															9.23309	39.7303
															9.26517	39.483
															9.29737	39.235
															9.32968	38.9863
															9.36211	38.737
															9.39464	38.4869
															9.42729	38.2362
															9.46005	37.9849
															9.49293	37.7329
															9.52592	37.4802
															9.55902	37.2269
															9.59224	36.973
															9.62558	36.7184
															9.65903	36.4631
															9.6926	36.2073
															9.72628	35.9507
															9.76008	35.6936
															9.794	35.4358
															9.82804	35.1775
															9.86219	34.9184
															9.89646	34.6588
															9.93086	34.3986
															9.96537	34.1377
															10	33.8763
															OP:SDS:CS:lapatinib
															Independent Variable	DoseResp Fit of Opsurf doseres B	Independent Variable	Regular Residual of Opsurf doseres B	Fitted Y	Percentiles	Reference X	Reference Line
																					mu = 0.060206	sigma = 0.463570
															0.3125	89.6946	5	0.00353	23.883	11.9048	-0.6624	5.95238
															0.31337	89.6941	2.5	-0.01201	35.8792	30.9524	0.78281	94.0476
															0.31424	89.6935	1.25	0.0357	85.7142	50
															0.31511	89.693	0.625	-0.5107	89.3442	69.0476
															0.31599	89.6924	0.3125	0.78452	89.6946	88.0952		R2 = 0.98454
															0.31687	89.6918
															0.31775	89.6913
															0.31863	89.6907
															0.31952	89.6901
															0.3204	89.6895
															0.32129	89.689
															0.32219	89.6884
															0.32308	89.6878
															0.32398	89.6872
															0.32488	89.6866
															0.32578	89.686
															0.32669	89.6854
															0.3276	89.6848
															0.32851	89.6842
															0.32942	89.6835
															0.33034	89.6829
															0.33125	89.6823
															0.33218	89.6817
															0.3331	89.681
															0.33402	89.6804
															0.33495	89.6798
															0.33588	89.6791
															0.33682	89.6785
															0.33775	89.6779
															0.33869	89.6772
															0.33963	89.6765
															0.34058	89.6759
															0.34152	89.6752
															0.34247	89.6745
															0.34342	89.6739
															0.34438	89.6732
															0.34534	89.6725
															0.3463	89.6718
															0.34726	89.6712
															0.34822	89.6705
															0.34919	89.6698
															0.35016	89.6691
															0.35113	89.6684
															0.35211	89.6677
															0.35309	89.6669
															0.35407	89.6662
															0.35505	89.6655
															0.35604	89.6648
															0.35703	89.6641
															0.35802	89.6633
															0.35902	89.6626
															0.36002	89.6618
															0.36102	89.6611
															0.36202	89.6603
															0.36303	89.6596
															0.36403	89.6588
															0.36505	89.658
															0.36606	89.6573
															0.36708	89.6565
															0.3681	89.6557
															0.36912	89.6549
															0.37015	89.6541
															0.37118	89.6533
															0.37221	89.6525
															0.37324	89.6517
															0.37428	89.6509
															0.37532	89.6501
															0.37636	89.6493
															0.37741	89.6485
															0.37846	89.6476
															0.37951	89.6468
															0.38056	89.6459
															0.38162	89.6451
															0.38268	89.6442
															0.38375	89.6434
															0.38481	89.6425
															0.38588	89.6417
															0.38695	89.6408
															0.38803	89.6399
															0.38911	89.639
															0.39019	89.6381
															0.39127	89.6372
															0.39236	89.6363
															0.39345	89.6354
															0.39455	89.6345
															0.39564	89.6336
															0.39674	89.6327
															0.39784	89.6317
															0.39895	89.6308
															0.40006	89.6298
															0.40117	89.6289
															0.40229	89.6279
															0.4034	89.627
															0.40452	89.626
															0.40565	89.625
															0.40678	89.624
															0.40791	89.6231
															0.40904	89.6221
															0.41018	89.6211
															0.41132	89.6201
															0.41246	89.619
															0.41361	89.618
															0.41476	89.617
															0.41591	89.6159
															0.41707	89.6149
															0.41822	89.6139
															0.41939	89.6128
															0.42055	89.6117
															0.42172	89.6107
															0.42289	89.6096
															0.42407	89.6085
															0.42525	89.6074
															0.42643	89.6063
															0.42761	89.6052
															0.4288	89.6041
															0.42999	89.603
															0.43119	89.6018
															0.43239	89.6007
															0.43359	89.5996
															0.43479	89.5984
															0.436	89.5973
															0.43721	89.5961
															0.43843	89.5949
															0.43965	89.5937
															0.44087	89.5925
															0.4421	89.5913
															0.44332	89.5901
															0.44456	89.5889
															0.44579	89.5877
															0.44703	89.5864
															0.44827	89.5852
															0.44952	89.584
															0.45077	89.5827
															0.45202	89.5814
															0.45328	89.5802
															0.45454	89.5789
															0.4558	89.5776
															0.45707	89.5763
															0.45834	89.575
															0.45961	89.5736
															0.46089	89.5723
															0.46217	89.5709
															0.46345	89.5696
															0.46474	89.5682
															0.46603	89.5669
															0.46733	89.5655
															0.46863	89.5641
															0.46993	89.5627
															0.47124	89.5613
															0.47255	89.5599
															0.47386	89.5584
															0.47518	89.557
															0.4765	89.5555
															0.47782	89.5541
															0.47915	89.5526
															0.48048	89.5511
															0.48182	89.5496
															0.48315	89.5481
															0.4845	89.5466
															0.48584	89.5451
															0.48719	89.5436
															0.48855	89.542
															0.48991	89.5405
															0.49127	89.5389
															0.49263	89.5373
															0.494	89.5357
															0.49537	89.5341
															0.49675	89.5325
															0.49813	89.5309
															0.49952	89.5292
															0.5009	89.5276
															0.5023	89.5259
															0.50369	89.5242
															0.50509	89.5225
															0.5065	89.5208
															0.5079	89.5191
															0.50932	89.5174
															0.51073	89.5156
															0.51215	89.5139
															0.51357	89.5121
															0.515	89.5103
															0.51643	89.5085
															0.51787	89.5067
															0.51931	89.5049
															0.52075	89.5031
															0.5222	89.5012
															0.52365	89.4994
															0.5251	89.4975
															0.52656	89.4956
															0.52803	89.4937
															0.52949	89.4917
															0.53097	89.4898
															0.53244	89.4879
															0.53392	89.4859
															0.53541	89.4839
															0.53689	89.4819
															0.53839	89.4799
															0.53988	89.4779
															0.54138	89.4758
															0.54289	89.4738
															0.5444	89.4717
															0.54591	89.4696
															0.54743	89.4675
															0.54895	89.4654
															0.55047	89.4632
															0.552	89.4611
															0.55354	89.4589
															0.55508	89.4567
															0.55662	89.4545
															0.55817	89.4523
															0.55972	89.45
															0.56127	89.4478
															0.56283	89.4455
															0.5644	89.4432
															0.56597	89.4409
															0.56754	89.4385
															0.56912	89.4362
															0.5707	89.4338
															0.57228	89.4314
															0.57387	89.429
															0.57547	89.4266
															0.57707	89.4241
															0.57867	89.4216
															0.58028	89.4191
															0.58189	89.4166
															0.58351	89.4141
															0.58513	89.4115
															0.58676	89.409
															0.58839	89.4064
															0.59002	89.4038
															0.59166	89.4011
															0.59331	89.3984
															0.59496	89.3958
															0.59661	89.3931
															0.59827	89.3903
															0.59993	89.3876
															0.6016	89.3848
															0.60327	89.382
															0.60495	89.3792
															0.60663	89.3764
															0.60831	89.3735
															0.61001	89.3706
															0.6117	89.3677
															0.6134	89.3647
															0.61511	89.3618
															0.61681	89.3588
															0.61853	89.3558
															0.62025	89.3527
															0.62197	89.3497
															0.6237	89.3466
															0.62543	89.3435
															0.62717	89.3403
															0.62892	89.3371
															0.63066	89.3339
															0.63242	89.3307
															0.63417	89.3275
															0.63594	89.3242
															0.6377	89.3209
															0.63948	89.3175
															0.64125	89.3142
															0.64303	89.3108
															0.64482	89.3073
															0.64661	89.3039
															0.64841	89.3004
															0.65021	89.2969
															0.65202	89.2933
															0.65383	89.2897
															0.65565	89.2861
															0.65747	89.2825
															0.6593	89.2788
															0.66113	89.2751
															0.66297	89.2714
															0.66481	89.2676
															0.66666	89.2638
															0.66851	89.2599
															0.67037	89.2561
															0.67223	89.2522
															0.6741	89.2482
															0.67597	89.2442
															0.67785	89.2402
															0.67974	89.2362
															0.68163	89.2321
															0.68352	89.2279
															0.68542	89.2238
															0.68733	89.2196
															0.68924	89.2153
															0.69115	89.2111
															0.69307	89.2067
															0.695	89.2024
															0.69693	89.198
															0.69887	89.1935
															0.70081	89.1891
															0.70276	89.1845
															0.70471	89.18
															0.70667	89.1754
															0.70863	89.1707
															0.7106	89.166
															0.71258	89.1613
															0.71456	89.1565
															0.71654	89.1517
															0.71853	89.1468
															0.72053	89.1419
															0.72253	89.137
															0.72454	89.132
															0.72656	89.1269
															0.72857	89.1218
															0.7306	89.1167
															0.73263	89.1115
															0.73467	89.1062
															0.73671	89.1009
															0.73876	89.0956
															0.74081	89.0902
															0.74287	89.0847
															0.74493	89.0792
															0.747	89.0737
															0.74908	89.0681
															0.75116	89.0624
															0.75325	89.0567
															0.75534	89.0509
															0.75744	89.0451
															0.75955	89.0392
															0.76166	89.0332
															0.76377	89.0272
															0.7659	89.0212
															0.76803	89.0151
															0.77016	89.0089
															0.7723	89.0027
															0.77445	88.9964
															0.7766	88.99
															0.77876	88.9836
															0.78092	88.9771
															0.78309	88.9705
															0.78527	88.9639
															0.78745	88.9572
															0.78964	88.9505
															0.79183	88.9437
															0.79403	88.9368
															0.79624	88.9298
															0.79845	88.9228
															0.80067	88.9157
															0.8029	88.9085
															0.80513	88.9013
															0.80737	88.894
															0.80961	88.8866
															0.81186	88.8791
															0.81412	88.8716
															0.81638	88.864
															0.81865	88.8563
															0.82092	88.8485
															0.82321	88.8407
															0.82549	88.8328
															0.82779	88.8247
															0.83009	88.8166
															0.8324	88.8085
															0.83471	88.8002
															0.83703	88.7919
															0.83936	88.7834
															0.84169	88.7749
															0.84403	88.7663
															0.84637	88.7576
															0.84873	88.7488
															0.85108	88.7399
															0.85345	88.7309
															0.85582	88.7219
															0.8582	88.7127
															0.86058	88.7034
															0.86298	88.6941
															0.86538	88.6846
															0.86778	88.6751
															0.87019	88.6654
															0.87261	88.6556
															0.87504	88.6458
															0.87747	88.6358
															0.87991	88.6257
															0.88235	88.6155
															0.8848	88.6052
															0.88726	88.5948
															0.88973	88.5843
															0.8922	88.5737
															0.89468	88.5629
															0.89717	88.552
															0.89966	88.541
															0.90216	88.5299
															0.90467	88.5187
															0.90718	88.5074
															0.9097	88.4959
															0.91223	88.4843
															0.91477	88.4726
															0.91731	88.4607
															0.91986	88.4487
															0.92242	88.4366
															0.92498	88.4244
															0.92755	88.412
															0.93013	88.3994
															0.93271	88.3868
															0.93531	88.374
															0.9379	88.361
															0.94051	88.3479
															0.94313	88.3347
															0.94575	88.3213
															0.94838	88.3077
															0.95101	88.2941
															0.95365	88.2802
															0.9563	88.2662
															0.95896	88.252
															0.96163	88.2377
															0.9643	88.2232
															0.96698	88.2086
															0.96967	88.1938
															0.97236	88.1788
															0.97506	88.1636
															0.97777	88.1483
															0.98049	88.1328
															0.98322	88.1171
															0.98595	88.1012
															0.98869	88.0852
															0.99144	88.069
															0.99419	88.0525
															0.99696	88.0359
															0.99973	88.0191
															1.00251	88.0021
															1.00529	87.9849
															1.00809	87.9675
															1.01089	87.9499
															1.0137	87.9321
															1.01651	87.9141
															1.01934	87.8958
															1.02217	87.8774
															1.02501	87.8587
															1.02786	87.8398
															1.03072	87.8207
															1.03358	87.8014
															1.03646	87.7818
															1.03934	87.762
															1.04222	87.742
															1.04512	87.7217
															1.04803	87.7012
															1.05094	87.6805
															1.05386	87.6595
															1.05679	87.6382
															1.05972	87.6167
															1.06267	87.5949
															1.06562	87.5729
															1.06859	87.5505
															1.07155	87.528
															1.07453	87.5051
															1.07752	87.482
															1.08051	87.4586
															1.08352	87.4349
															1.08653	87.4109
															1.08955	87.3866
															1.09258	87.362
															1.09561	87.3372
															1.09866	87.312
															1.10171	87.2865
															1.10477	87.2607
															1.10784	87.2346
															1.11092	87.2081
															1.11401	87.1814
															1.11711	87.1543
															1.12021	87.1268
															1.12332	87.099
															1.12645	87.0709
															1.12958	87.0424
															1.13272	87.0136
															1.13586	86.9844
															1.13902	86.9548
															1.14219	86.9249
															1.14536	86.8946
															1.14854	86.8639
															1.15174	86.8328
															1.15494	86.8014
															1.15815	86.7695
															1.16137	86.7373
															1.16459	86.7046
															1.16783	86.6715
															1.17108	86.638
															1.17433	86.6041
															1.17759	86.5697
															1.18087	86.5349
															1.18415	86.4997
															1.18744	86.464
															1.19074	86.4278
															1.19405	86.3912
															1.19737	86.3541
															1.2007	86.3166
															1.20403	86.2785
															1.20738	86.24
															1.21073	86.201
															1.2141	86.1614
															1.21747	86.1214
															1.22086	86.0808
															1.22425	86.0397
															1.22765	85.9981
															1.23106	85.956
															1.23449	85.9133
															1.23792	85.87
															1.24136	85.8262
															1.24481	85.7818
															1.24827	85.7369
															1.25174	85.6913
															1.25521	85.6452
															1.2587	85.5984
															1.2622	85.5511
															1.26571	85.5031
															1.26923	85.4545
															1.27275	85.4052
															1.27629	85.3554
															1.27984	85.3048
															1.2834	85.2536
															1.28696	85.2017
															1.29054	85.1492
															1.29413	85.0959
															1.29772	85.0419
															1.30133	84.9873
															1.30495	84.9319
															1.30857	84.8757
															1.31221	84.8189
															1.31586	84.7613
															1.31951	84.7029
															1.32318	84.6437
															1.32686	84.5838
															1.33055	84.5231
															1.33424	84.4615
															1.33795	84.3992
															1.34167	84.336
															1.3454	84.272
															1.34914	84.2071
															1.35289	84.1414
															1.35665	84.0748
															1.36042	84.0073
															1.3642	83.9389
															1.36799	83.8696
															1.37179	83.7994
															1.3756	83.7283
															1.37943	83.6561
															1.38326	83.5831
															1.38711	83.5091
															1.39096	83.4341
															1.39483	83.3581
															1.3987	83.281
															1.40259	83.203
															1.40649	83.1239
															1.4104	83.0438
															1.41432	82.9626
															1.41825	82.8803
															1.42219	82.7969
															1.42614	82.7125
															1.43011	82.6269
															1.43408	82.5401
															1.43807	82.4523
															1.44206	82.3632
															1.44607	82.273
															1.45009	82.1816
															1.45412	82.0889
															1.45816	81.9951
															1.46221	81.9
															1.46628	81.8036
															1.47035	81.706
															1.47444	81.6071
															1.47854	81.5069
															1.48265	81.4054
															1.48677	81.3025
															1.4909	81.1983
															1.49504	81.0927
															1.4992	80.9858
															1.50336	80.8774
															1.50754	80.7677
															1.51173	80.6565
															1.51593	80.5438
															1.52015	80.4297
															1.52437	80.3141
															1.52861	80.197
															1.53286	80.0784
															1.53712	79.9583
															1.54139	79.8366
															1.54567	79.7133
															1.54997	79.5885
															1.55428	79.4621
															1.5586	79.3341
															1.56293	79.2044
															1.56727	79.073
															1.57163	78.9401
															1.57599	78.8054
															1.58037	78.669
															1.58477	78.5309
															1.58917	78.3911
															1.59359	78.2496
															1.59802	78.1062
															1.60246	77.9611
															1.60691	77.8142
															1.61138	77.6655
															1.61586	77.5149
															1.62035	77.3625
															1.62485	77.2082
															1.62937	77.0521
															1.63389	76.894
															1.63844	76.7341
															1.64299	76.5722
															1.64755	76.4083
															1.65213	76.2426
															1.65673	76.0748
															1.66133	75.9051
															1.66595	75.7334
															1.67058	75.5596
															1.67522	75.3838
															1.67988	75.206
															1.68454	75.0262
															1.68923	74.8442
															1.69392	74.6602
															1.69863	74.4741
															1.70335	74.2859
															1.70808	74.0956
															1.71283	73.9032
															1.71759	73.7087
															1.72236	73.512
															1.72715	73.3131
															1.73195	73.1121
															1.73677	72.909
															1.74159	72.7036
															1.74643	72.4961
															1.75129	72.2864
															1.75615	72.0745
															1.76103	71.8604
															1.76593	71.6441
															1.77084	71.4256
															1.77576	71.2048
															1.78069	70.9819
															1.78564	70.7568
															1.7906	70.5294
															1.79558	70.2999
															1.80057	70.0681
															1.80558	69.8341
															1.81059	69.5979
															1.81563	69.3596
															1.82067	69.119
															1.82573	68.8762
															1.83081	68.6312
															1.83589	68.3841
															1.841	68.1348
															1.84611	67.8833
															1.85124	67.6297
															1.85639	67.3739
															1.86155	67.1161
															1.86672	66.8561
															1.87191	66.594
															1.87711	66.3298
															1.88233	66.0635
															1.88756	65.7952
															1.89281	65.5249
															1.89807	65.2526
															1.90334	64.9783
															1.90863	64.702
															1.91394	64.4238
															1.91926	64.1437
															1.92459	63.8616
															1.92994	63.5778
															1.9353	63.2921
															1.94068	63.0046
															1.94607	62.7153
															1.95148	62.4243
															1.95691	62.1316
															1.96235	61.8372
															1.9678	61.5412
															1.97327	61.2436
															1.97875	60.9444
															1.98425	60.6438
															1.98977	60.3416
															1.9953	60.0381
															2.00084	59.7331
															2.0064	59.4268
															2.01198	59.1192
															2.01757	58.8104
															2.02318	58.5003
															2.0288	58.1892
															2.03444	57.8769
															2.04009	57.5635
															2.04576	57.2492
															2.05145	56.934
															2.05715	56.6178
															2.06287	56.3008
															2.0686	55.9831
															2.07435	55.6646
															2.08011	55.3455
															2.0859	55.0257
															2.09169	54.7055
															2.09751	54.3847
															2.10334	54.0636
															2.10918	53.7421
															2.11504	53.4203
															2.12092	53.0982
															2.12682	52.776
															2.13273	52.4537
															2.13865	52.1314
															2.1446	51.8091
															2.15056	51.4869
															2.15653	51.1649
															2.16253	50.8431
															2.16854	50.5216
															2.17457	50.2004
															2.18061	49.8797
															2.18667	49.5595
															2.19275	49.2398
															2.19884	48.9207
															2.20495	48.6024
															2.21108	48.2848
															2.21722	47.968
															2.22339	47.6521
															2.22957	47.3372
															2.23576	47.0233
															2.24198	46.7105
															2.24821	46.3988
															2.25446	46.0883
															2.26072	45.7791
															2.267	45.4713
															2.2733	45.1648
															2.27962	44.8598
															2.28596	44.5562
															2.29231	44.2543
															2.29868	43.954
															2.30507	43.6554
															2.31148	43.3585
															2.3179	43.0634
															2.32434	42.7701
															2.3308	42.4788
															2.33728	42.1894
															2.34378	41.902
															2.35029	41.6166
															2.35682	41.3333
															2.36337	41.0522
															2.36994	40.7733
															2.37653	40.4966
															2.38313	40.2221
															2.38976	39.95
															2.3964	39.6802
															2.40306	39.4128
															2.40974	39.1478
															2.41643	38.8852
															2.42315	38.6252
															2.42988	38.3676
															2.43664	38.1127
															2.44341	37.8603
															2.4502	37.6104
															2.45701	37.3633
															2.46384	37.1187
															2.47068	36.8768
															2.47755	36.6377
															2.48444	36.4012
															2.49134	36.1675
															2.49827	35.9365
															2.50521	35.7083
															2.51217	35.4828
															2.51915	35.2601
															2.52615	35.0402
															2.53318	34.8232
															2.54022	34.6089
															2.54728	34.3974
															2.55436	34.1888
															2.56145	33.9829
															2.56857	33.7799
															2.57571	33.5797
															2.58287	33.3824
															2.59005	33.1878
															2.59725	32.9961
															2.60447	32.8072
															2.6117	32.621
															2.61896	32.4377
															2.62624	32.2572
															2.63354	32.0794
															2.64086	31.9044
															2.6482	31.7322
															2.65556	31.5627
															2.66294	31.3959
															2.67034	31.2318
															2.67776	31.0705
															2.6852	30.9118
															2.69267	30.7557
															2.70015	30.6024
															2.70765	30.4516
															2.71518	30.3035
															2.72272	30.1579
															2.73029	30.015
															2.73788	29.8745
															2.74549	29.7366
															2.75312	29.6012
															2.76077	29.4682
															2.76844	29.3377
															2.77614	29.2097
															2.78385	29.084
															2.79159	28.9607
															2.79935	28.8398
															2.80713	28.7212
															2.81493	28.6049
															2.82275	28.4908
															2.8306	28.379
															2.83847	28.2694
															2.84635	28.1621
															2.85427	28.0568
															2.8622	27.9537
															2.87015	27.8527
															2.87813	27.7538
															2.88613	27.6569
															2.89415	27.5621
															2.90219	27.4692
															2.91026	27.3783
															2.91835	27.2894
															2.92646	27.2023
															2.93459	27.1171
															2.94275	27.0338
															2.95093	26.9522
															2.95913	26.8725
															2.96735	26.7945
															2.9756	26.7183
															2.98387	26.6437
															2.99216	26.5709
															3.00048	26.4996
															3.00881	26.43
															3.01718	26.362
															3.02556	26.2956
															3.03397	26.2307
															3.0424	26.1673
															3.05086	26.1053
															3.05934	26.0449
															3.06784	25.9858
															3.07637	25.9282
															3.08492	25.8719
															3.09349	25.817
															3.10209	25.7634
															3.11071	25.7111
															3.11935	25.6601
															3.12802	25.6103
															3.13672	25.5617
															3.14543	25.5144
															3.15418	25.4682
															3.16294	25.4231
															3.17173	25.3792
															3.18055	25.3364
															3.18939	25.2947
															3.19825	25.2541
															3.20714	25.2144
															3.21605	25.1758
															3.22499	25.1382
															3.23395	25.1015
															3.24294	25.0659
															3.25196	25.0311
															3.26099	24.9972
															3.27006	24.9642
															3.27914	24.9321
															3.28826	24.9009
															3.2974	24.8705
															3.30656	24.8409
															3.31575	24.812
															3.32497	24.784
															3.33421	24.7567
															3.34347	24.7302
															3.35277	24.7044
															3.36208	24.6792
															3.37143	24.6548
															3.3808	24.6311
															3.39019	24.608
															3.39962	24.5855
															3.40906	24.5637
															3.41854	24.5425
															3.42804	24.5218
															3.43757	24.5018
															3.44712	24.4823
															3.4567	24.4634
															3.46631	24.445
															3.47594	24.4272
															3.4856	24.4098
															3.49529	24.393
															3.505	24.3766
															3.51474	24.3607
															3.52451	24.3453
															3.53431	24.3303
															3.54413	24.3158
															3.55398	24.3017
															3.56386	24.288
															3.57376	24.2747
															3.58369	24.2618
															3.59365	24.2493
															3.60364	24.2372
															3.61366	24.2254
															3.6237	24.214
															3.63377	24.2029
															3.64387	24.1922
															3.654	24.1818
															3.66415	24.1717
															3.67434	24.1619
															3.68455	24.1524
															3.69479	24.1432
															3.70506	24.1343
															3.71535	24.1257
															3.72568	24.1173
															3.73603	24.1092
															3.74642	24.1014
															3.75683	24.0938
															3.76727	24.0864
															3.77774	24.0793
															3.78824	24.0724
															3.79877	24.0657
															3.80933	24.0593
															3.81991	24.053
															3.83053	24.0469
															3.84118	24.0411
															3.85185	24.0354
															3.86256	24.0299
															3.87329	24.0246
															3.88406	24.0195
															3.89485	24.0145
															3.90567	24.0097
															3.91653	24.005
															3.92741	24.0006
															3.93833	23.9962
															3.94927	23.992
															3.96025	23.9879
															3.97126	23.984
															3.98229	23.9802
															3.99336	23.9766
															4.00446	23.973
															4.01559	23.9696
															4.02675	23.9663
															4.03794	23.9631
															4.04916	23.96
															4.06042	23.957
															4.0717	23.9542
															4.08302	23.9514
															4.09437	23.9487
															4.10574	23.9461
															4.11716	23.9436
															4.1286	23.9412
															4.14007	23.9389
															4.15158	23.9367
															4.16312	23.9345
															4.17469	23.9324
															4.18629	23.9304
															4.19792	23.9284
															4.20959	23.9266
															4.22129	23.9248
															4.23302	23.923
															4.24479	23.9213
															4.25658	23.9197
															4.26841	23.9182
															4.28028	23.9167
															4.29217	23.9152
															4.3041	23.9138
															4.31606	23.9125
															4.32806	23.9112
															4.34009	23.9099
															4.35215	23.9087
															4.36424	23.9076
															4.37637	23.9065
															4.38854	23.9054
															4.40073	23.9044
															4.41296	23.9034
															4.42523	23.9024
															4.43753	23.9015
															4.44986	23.9006
															4.46223	23.8998
															4.47463	23.8989
															4.48706	23.8982
															4.49954	23.8974
															4.51204	23.8967
															4.52458	23.896
															4.53716	23.8953
															4.54976	23.8946
															4.56241	23.894
															4.57509	23.8934
															4.5878	23.8928
															4.60056	23.8923
															4.61334	23.8918
															4.62616	23.8913
															4.63902	23.8908
															4.65191	23.8903
															4.66484	23.8898
															4.67781	23.8894
[truncated: 24 more rows]

## Sheet: Supplementary Figure 1
	Panel c						Panel e

## Sheet: Supplementary Figure 2
		left side					right side

## Sheet: Supplementary Figure 6
		9 mM		35 mM		70 mM		105 mM		140 mM
		X	Y	X	Y	X	Y	X	Y	X	Y
		0	12610	0	14090.5	0	15241.3	0	13693	0	11409
		10.003	141902	10.001	127134	10.0018	105807	10.002	140917	10.001	125157
		15.003	154591	30.001	140618	15.0019	108255	15.0022	142898	30.001	133108
		20.003	161636	50.001	147968	20.002	111797	20.002	143541	50.001	138280
		25.003	166921	70.001	153661	25.002	113238	25.002	143719	70.002	140167
		30.003	170278	90.002	158900	30.002	115153	30.003	144241	90.002	142809
		35.004	173149	110.002	163116	35.002	116165	35.003	144196	110.002	143293
		40.004	176126	130.002	165857	40.002	117641	40.003	143469	130.002	145110
		45.004	177346	150.002	168519	45.002	118382	45.003	144166	150.002	146009
		50.004	178086	170.002	170284	50.003	119283	50.003	144169	170.003	146379
		55.004	180445	190.003	172475	55.003	121110	55.003	144599	190.003	147453
		60.004	181827	210.003	174607	60.003	121783	60.003	144684	210.003	148525
		65.004	182203	230.003	175010	65.003	123188	65.003	145130	230.003	149387
		70.004	182799	250.003	176601	70.003	124490	70.004	145246	250.003	149724
		75.004	183820	270.003	178634	75.003	124821	75.004	145315	270.004	149819
		80.004	184155	290.004	179581	80.003	126172	80.004	145692	290.004	150024
		85.005	186130	310.004	180905	85.003	127594	85.004	146986	310.004	151195
		90.005	186359	330.004	181491	90.004	129057	90.004	146885	330.004	151245
		95.005	187502	350.004	182525	95.004	130905	95.004	147195	350.005	151747
		100.005	187681	370.004	183662	100.004	130243	100.004	148575	370.005	152712
		105.005	188247	390.005	184710	105.004	131136	105.004	148526	390.005	153187
		110.005	188723	410.005	185738	110.004	131746	110.004	149297	410.005	153646
		115.005	188125	430.005	186161	115.004	132595	115.005	149127	430.005	154000
		120.005	188525	450.005	186465	120.004	133423	120.005	149545	450.006	153640
		125.005	189050	470.005	187199	125.004	133233	125.005	150990	470.006	153252
		130.006	189468	490.006	186795	130.004	134713	130.005	151356	490.006	154978
		135.006	189939	510.006	187100	135.004	135450	135.005	151425	510.006	155341
		140.006	189604	530.006	188935	140.005	136026	140.005	151730	530.006	156111
		145.006	190288	550.006	189269	145.005	136402	145.005	152036	550.006	156176
		150.006	190963	570.006	189177	150.005	136698	150.005	152961	570.007	155202
		155.006	190385	590.007	189660	155.005	137471	155.006	152671	590.007	156959
		160.006	191374	610.007	190515	160.005	137686	160.006	152958	610.007	156534
		165.006	191472	630.007	192028	165.005	137765	165.006	152148	630.007	157204
		170.006	191057	650.007	191254	170.005	138213	170.006	153320	650.007	158594
		175.006	191299	670.007	191381	175.005	138643	175.006	154201	670.008	157841
		180.006	191465	690.007	191409	180.005	139273	180.006	154424	690.008	158578
		185.007	191715	710.008	193536	185.006	139717	185.006	155228	710.008	160053
		190.007	191888	730.008	191852	190.006	140276	190.006	155842	730.008	158884
		195.007	192889	750.008	192093	195.006	140411	195.007	156088	750.008	159646
		200.007	192218	770.008	193557	200.006	141375	200.007	155523	770.008	159123
		205.007	192383	790.008	193613	205.006	140885	205.007	156182	790.009	160458
		210.007	192046	810.009	194052	210.006	141437	210.007	156692	810.009	160284
		215.007	193015	830.009	193776	215.006	142148	215.007	156991	830.009	161476
		220.007	193249	850.009	193785	220.006	142743	220.007	157851	850.009	160972
		225.007	193320	870.009	195134	225.006	143616	225.007	157252	870.009	162006
		230.008	193256	890.009	194385	230.006	143805	230.007	158017	890.01	162254
		235.008	192421	910.009	195067	235.006	144167	235.007	156822	910.01	162145
		240.008	193572	930.01	195275	240.007	143976	240.008	157876	930.01	162393
		245.008	193479	950.01	195593	245.007	144207	245.008	158919	950.01	162999
		250.008	193552	970.01	196161	250.007	145073	250.008	159724	970.01	163651
		255.008	193561	990.01	196314	255.007	145486	255.008	158517	990.01	163639
		260.008	194032	1010.01	196135	260.007	146220	260.008	159409	1010.01	164227
		265.008	193146	1030.01	196738	265.007	146141	265.008	160313	1030.01	164694
		270.008	193762	1050.01	196038	270.007	146573	270.008	159561	1050.01	163977
		275.008	194513	1070.01	197336	275.007	147218	275.008	160538	1070.01	164861
		280.008	194610	1090.01	196796	280.007	146945	280.008	159722	1090.01	165229
		285.009	194883	1110.01	196892	285.007	147391	285.009	159995	1110.01	165615
		290.009	194634	1130.01	197215	290.007	148521	290.009	160826	1130.01	165943
		295.009	193881	1150.01	197656	295.008	148643	295.009	161317	1150.01	165401
		300.009	194073	1170.01	197830	300.008	148970	300.009	161798	1170.01	165788
		305.009	195166	1190.01	197634	305.008	149621	305.009	161549	1190.01	166758
		310.009	194542	1210.01	197392	310.008	150471	310.009	161842	1210.01	167061
		315.009	194632	1230.01	198805	315.008	149282	315.009	162330	1230.01	167682
		320.009	195189	1250.01	198579	320.008	149289	320.009	162419	1250.01	166647
		325.009	194976	1270.01	198330	325.008	150449	325.009	162081	1270.01	167431
		330.009	195688	1290.01	199265	330.008	150053	330.009	162585	1290.01	167712
		335.009	195150	1310.01	198784	335.008	150292	335.009	162937	1310.01	167932
		340.01	195270	1330.01	198974	340.008	151189	340.01	163088	1330.01	168346
		345.01	195453	1350.01	199054	345.008	151768	345.01	163762	1350.01	168226
		350.01	196387	1370.01	198566	350.009	151574	350.01	163516	1370.02	168648
		355.01	195136	1390.02	200303	355.009	151893	355.01	163647	1390.02	168954
		360.01	195765	1410.02	198930	360.009	151883	360.01	164739	1410.02	169130
		365.01	195141	1430.02	200454	365.009	152697	365.01	165561	1430.02	170299
		370.01	195985	1450.02	199428	370.009	152536	370.01	164938	1450.02	169887
		375.01	196479	1470.02	199715	375.009	153068	375.01	165276	1470.02	170367
		380.01	195285	1490.02	200372	380.009	153259	380.01	165157	1490.02	170019
		385.011	196107	1510.02	199027	385.009	153154	385.011	166318	1510.02	170803
		390.011	197128	1530.02	199395	390.009	153640	390.011	166479	1530.02	171493
		395.011	196309	1550.02	199869	395.009	153703	395.011	166008	1550.02	171239
		400.011	196627	1570.02	200179	400.009	154610	400.011	166496	1570.02	170561
		405.011	195760	1590.02	200769	405.01	154504	405.011	166122	1590.02	172011
		410.011	196066	1610.02	200910	410.01	155339	410.011	166370	1610.02	171626
		415.011	196669	1630.02	200914	415.01	154798	415.011	167114	1630.02	171455
		420.011	196062	1650.02	200332	420.01	154998	420.011	166840	1650.02	171625
		425.012	195721	1670.02	201879	425.01	155445	425.012	166059	1670.02	172636
		430.012	196946	1690.02	200426	430.01	155633	430.012	166814	1690.02	172519
		435.012	196369	1710.02	200578	435.01	156093	435.012	167432	1710.02	173192
		440.012	196378	1730.02	201919	440.01	155157	440.012	167834	1730.02	173129
		445.012	197523	1750.02	201436	445.01	156377	445.012	168070	1750.02	172969
		450.012	196800	1770.02	201526	450.01	156537	450.012	168271	1770.02	173634
		455.012	196543	1790.02	201052	455.011	156548	455.012	168591	1790.02	174177
		460.012	196296	1810.02	201062	460.011	156879	460.012	168142	1810.02	173675
		465.013	197237	1830.02	201836	465.011	158365	470.013	168480	1830.02	174191
		470.013	196623	1850.02	200342	470.011	157520	475.013	168320	1850.02	175034
		475.013	196751	1870.02	202435	475.011	156957	480.013	168290	1870.02	174611
		480.013	196425	1890.02	201158	480.011	158207	485.013	168725	1890.02	174299
		485.013	197143	1910.02	201964	485.011	157302	490.013	169020	1910.02	175033
		490.013	197311	1930.02	201981	490.011	158818	495.013	168933	1930.02	175196
		495.013	196661	1950.02	201777	495.012	159237	500.013	169239	1950.02	175874
		500.013	196568	1970.02	202171	500.012	159014	505.014	168763	1970.02	175598
		505.013	196597	1990.02	201929	505.012	158107	510.014	169106	1990.02	175307
		510.014	197302	2010.02	203358	510.012	159724	515.014	169230	2010.02	175426
		515.014	196863	2030.02	203042	515.012	159330	520.014	169044	2030.02	176143
		520.014	196645	2050.02	202074	520.012	159587	525.014	169010	2050.02	176575
		525.014	197677	2070.02	202146	525.012	160425	530.014	168915	2070.02	176994
		530.014	197431	2090.02	202054	530.012	160472	535.014	168702	2090.02	176562
		535.014	196485	2110.02	202862	535.013	161303	540.015	170181	2110.02	176900
		540.014	196981	2130.02	201316	540.013	160898	545.015	170223	2130.02	177475
		545.014	196765	2150.02	203268	545.013	160859	550.015	170669	2150.02	177965
		550.015	198501	2170.02	203483	550.013	161610	555.015	170201	2170.02	177130
		555.015	197968	2190.02	202596	555.013	161209	560.015	169428	2190.02	177586
		560.015	197789	2210.02	202941	560.013	162733	565.015	170100	2210.02	177674
		565.015	197724	2230.03	203732	565.013	161776	570.015	170439	2230.03	177506
		570.015	197948	2250.03	203193	570.013	162724	575.015	170779	2250.03	177568
		575.015	197942	2270.03	203161	575.014	162401	580.016	170654	2270.03	177904
		580.015	198225	2290.03	203859	580.014	163791	585.016	170121	2290.03	178483
		585.015	198245	2310.03	203295	585.014	163221	590.016	170267	2310.03	178353
		590.016	198295	2330.03	203445	590.014	163163	595.016	170433	2330.03	178342
		595.016	197729	2350.03	204022	595.014	163608	600.016	171773	2350.03	178332
		600.016	198293	2370.03	204297	600.014	163195	605.016	170958	2370.03	178792
		605.016	198604	2390.03	204032	605.014	163396	610.016	171408	2390.03	179040
		610.016	197759	2410.03	203995	610.014	164589	615.016	171385	2410.03	179456
		615.016	199836	2430.03	204083	615.015	164994	620.016	171897	2430.03	179201
		620.016	197985	2450.03	203632	620.015	164290	625.017	172703	2450.03	179369
		625.016	198433	2470.03	203594	625.015	163293	630.017	172359	2470.03	180263
		630.017	198962	2490.03	204126	630.015	163975	635.017	172804	2490.03	180195
		635.017	198678	2510.03	203625	635.015	164760	640.017	171748	2510.03	179957
		640.017	197959	2530.03	203903	640.015	165647	645.017	170717	2530.03	180300
		645.017	198889	2550.03	203539	645.015	164999	650.017	171585	2550.03	178866
		650.017	197826	2570.03	204022	650.015	165288	655.017	172383	2570.03	180968
		655.017	199223	2590.03	204306	655.016	164928	660.018	172118	2590.03	180230
		660.017	198194	2610.03	204286	660.016	165734	665.018	171785	2610.03	180448
		665.017	198135	2630.03	204655	665.016	165551	670.018	172479	2630.03	181877
		670.018	198652	2650.03	204808	670.016	165449	675.018	172655	2650.03	179945
		675.018	198381	2670.03	204331	675.016	165829	680.018	172302	2670.03	181064
		680.018	198475	2690.03	203273	680.016	166425	685.018	173134	2690.03	181641
		685.018	198377	2710.03	204378	685.016	165985	690.018	173612	2710.03	181699
		690.018	198646	2730.03	205287	690.016	167030	695.018	172829	2730.03	181398
		695.018	198869	2750.03	204655	695.017	166683	700.019	173860	2750.03	181749
		700.018	198589	2770.03	204201	700.017	167038	705.019	173655	2770.03	181806
		705.018	198623	2790.03	204785	705.017	166864	710.019	172984	2790.03	181966
		710.018	198595	2810.03	204752	710.017	166904	715.019	173605	2810.03	182192
		715.019	198822	2830.03	204988	715.017	167973	720.019	172562	2830.03	182192
		720.019	198229	2850.03	204373	720.017	168308	725.019	174920	2850.03	182670
		725.019	198304	2870.03	204934	725.017	167026	730.019	174072	2870.03	182926
		730.019	198991	2890.03	205451	730.017	168318	735.019	173280	2890.03	182431
		735.019	199382	2910.03	205141	735.018	167918	740.02	174298	2910.03	183316
		740.019	199543	2930.03	204190	740.018	168445	745.02	173860	2930.03	183578
		745.019	198866	2950.03	205417	745.018	168143	750.02	174499	2950.03	182525
		750.02	199264	2970.03	205931	750.018	168321	755.02	173689	2970.03	183694
		755.02	198660	2990.03	205203	755.018	168974	760.02	174482	2990.03	183638
		760.02	198638	3010.03	205397	760.018	168359	765.02	174335	3010.03	183699
		765.02	199968	3030.03	205512	765.018	169195	770.02	173845	3030.03	184060
		770.02	199441	3050.03	205606	770.018	169301	775.021	174706	3050.03	183996
		775.02	199698	3070.03	205323	775.019	169179	780.021	174990	3070.03	183985
		780.02	199550	3090.04	205980	780.019	509.069	785.021	174753	3090.04	184674
		785.02	199438	3110.04	206112	785.019	169438	790.021	174592	3110.04	184359
		790.021	199530	3130.04	205716	790.019	169812	795.021	174519	3130.04	184830
		795.021	199394	3150.04	204831	795.019	169299	800.021	174817	3150.04	184373
		800.021	199073	3170.04	205449	800.019	170365	805.021	174886	3170.04	185090
		805.021	199461	3190.04	206148	805.019	170702	810.021	175292	3190.04	184416
		810.021	199808	3210.04	205299	810.019	169924	815.022	174838	3210.04	185204
		815.021	198991	3230.04	205734	815.02	170666	820.022	175098	3230.04	184164
		820.021	198792	3250.04	205657	820.02	170691	825.022	175699	3250.04	185026
		825.021	199235	3270.04	206252	825.02	170415	830.022	175434	3270.04	185555
		830.021	200164	3290.04	206816	830.02	171615	835.022	175450	3290.04	185039
		835.022	200028	3310.04	205468	850.021	171902	840.022	175408	3310.04	186071
		840.022	199821	3330.04	205542	855.021	170664	845.022	175551	3330.04	185228
		845.022	199378	3350.04	205830	860.021	171573	850.023	175572	3350.04	185784
		850.022	199640	3370.04	206985	865.021	171565	855.023	176306	3370.04	185618
		855.022	199551	3390.04	205929	870.021	170848	860.023	175971	3390.04	186242
		860.022	199227	3410.04	205950	875.021	171661	865.023	175518	3410.04	185715
		865.022	199597	3430.04	206479	880.021	172145	870.023	176421	3430.04	185457
		870.023	199700	3450.04	206715	885.021	172053	875.023	176563	3450.04	185737
		875.02	199995	3470.04	206520	890.022	171275	880.023	175983	3470.04	187646
		880.02	199987	3490.04	206598	895.022	172205	885.023	175585	3490.04	186295
		885.02	199530	3510.04	205705	900.022	172441	890.024	176639	3510.04	185841
		890.02	199578	3530.04	206694	905.022	172525	895.024	175959	3530.04	186930
		895.02	199888	3550.04	207375	910.022	173136	900.024	176484	3550.04	187333
		900.02	199707	3570.04	205913	915.022	172216	905.024	176828	3570.04	187052
		905.02	200578	3590.04	207524	920.022	172602	910.024	176123	3590.04	186321
		910.02	200169	3610.04	206548	925.02	171951	915.024	176822	3610.04	186875
		915.02	200557	3630.04	206649	930.02	173029	920.02	176936	3630.04	187189
		920.02	199337	3650.04	207012	935.02	172202	925.02	176863	3650.04	186356
		925.02	199475	3670.04	206740	940.02	173032	930.02	176907	3670.04	187497
		930.02	200010	3690.04	207064	945.02	173073	935.02	176882	3690.04	187209
		935.02	201249	3710.04	206502	950.02	174597	940.02	176681	3710.04	188255
		940.02	199995	3730.04	205694	955.02	174032	945.03	177482	3730.04	188600
		945.02	200273	3750.04	206290	960.02	173289	950.03	178120	3750.04	188937
		950.02	200717	3770.04	207028	965.02	173531	955.03	177060	3770.04	188021
		955.02	200280	3790.04	206962	970.02	173578	960.03	177555	3790.04	187385
		960.02	199437	3810.04	206990	975.02	173077	965.03	176944	3810.04	186947
		965.03	199946	3830.04	206145	980.02	173679	970.03	177085	3830.04	186852
		970.03	200990	3850.04	206555	985.02	174414	975.03	177704	3850.04	187658
		975.03	200067	3870.04	206210	990.02	173656	980.03	177147	3870.04	187312
		980.03	200093	3890.04	206576	995.02	173729	985.03	177308	3890.04	187161
		985.03	199880	3910.05	207359	1000.02	174093	990.03	178599	3910.04	187634
		990.03	200161	3930.05	207716	1005.02	174010	995.03	178065	3930.04	188492
		995.03	201226	3950.05	207620	1010.02	174827	1000.03	177705	3950.04	186858
		1000.03	200441	3970.05	206461	1015.02	175396	1005.03	178243	3970.05	188283
		1005.03	201350	3990.05	206909	1020.02	174458	1010.03	178276	3990.05	188750
		1010.03	200452	4010.05	207584	1025.02	175499	1015.03	179051	4010.05	188325
		1015.03	200397	4030.05	208411	1030.03	174771	1020.03	177624	4030.05	188219
		1020.03	201103	4050.05	206997	1035.03	175342	1025.03	179091	4050.05	187704
		1025.03	201047	4070.05	207226	1040.03	175024	1030.03	177678	4070.05	187656
		1030.03	199735	4090.05	206396	1045.03	174385	1035.03	177805	4090.05	188367
		1035.03	200747	4110.05	208222	1050.03	175791	1040.03	178126	4110.05	188321
		1040.03	199701	4130.05	207509	1055.03	175542	1045.03	178492	4130.05	188492
		1045.03	200170	4150.05	207308	1060.03	174950	1050.03	178720	4150.05	189960
		1050.03	199534	4170.05	206596	1065.03	175749	1055.03	179020	4170.05	188052
		1055.03	199898	4190.05	207284	1070.03	175928	1060.03	178699	4190.05	188269
		1060.03	199990	4210.05	208275	1075.03	176126	1065.03	179400	4210.05	188357
		1065.03	200327	4230.05	207894	1080.03	175586	1070.03	178917	4230.05	189177
		1070.03	200875	4250.05	207576	1085.03	177040	1075.03	178886	4250.05	188304
		1075.03	199786	4270.05	207350	1090.03	175655	1080.03	178258	4270.05	188774
		1080.03	200853	4290.05	207574	1095.03	176129	1085.03	178209	4290.05	189439
		1085.03	200070	4310.05	208455	1100.03	176882	1090.03	179415	4310.05	189003
		1090.03	200238	4330.05	208460	1105.03	175728	1095.03	178507	4330.05	189162
		1095.03	201007	4350.05	208603	1110.03	176283	1100.03	179150	4350.05	189292
		1100.03	201226	4370.05	207846	1115.03	175652	1105.03	178977	4370.05	189235
		1105.03	200494	4390.05	207768	1120.03	175672	1110.03	179480	4390.05	189503
		1110.03	200239	4410.05	208042	1125.03	177334	1115.03	179289	4410.05	190493
		1115.03	200500	4430.05	207123	1130.03	177215	1120.03	180125	4430.05	189370
		1120.03	201028	4450.05	207245	1135.03	176980	1125.03	179217	4450.05	190395
		1125.03	201535	4470.05	207794	1140.03	176011	1130.03	179504	4470.05	189227
		1130.03	200375	4490.05	207981	1145.03	176618	1135.03	179286	4490.05	188848
		1135.03	200713	4510.05	208679	1150.03	176451	1140.03	179005	4510.05	189445
		1140.03	200052	4530.05	208098	1155.03	176227	1145.03	180367	4530.05	189106
		1145.03	200398	4550.05	207509	1160.03	177377	1150.03	179826	4550.05	189932
		1150.03	199925	4570.05	208128	1165.03	176527	1155.03	179636	4570.05	190110
		1155.03	200651	4590.05	206747	1170.03	177586	1160.03	179732	4590.05	189274
		1160.03	200631	4610.05	207714	1175.03	177889	1165.03	179354	4610.05	190385
		1165.03	200637	4630.05	207241	1180.03	177238	1170.03	180686	4630.05	190032
		1170.03	200461	4650.05	207681	1185.03	177971	1175.03	179441	4650.05	190298
		1175.03	200545	4670.05	208302	1190.03	177812	1180.03	180009	4670.05	189677
		1180.03	201280	4690.05	207748	1195.03	178063	1185.03	180978	4690.05	191125
		1185.03	200916	4710.05	208455	1200.03	177853	1190.03	180058	4710.05	190841
		1190.03	200705	4730.05	208020	1205.03	177919	1195.03	180068	4730.05	189258
		1195.03	200913	4750.05	208471	1210.03	177889	1200.03	180887	4750.05	190498
		1200.03	201074	4770.05	208300	1215.03	177622	1205.03	179557	4770.05	190359
		1205.03	200627	4790.05	208857	1220.03	177995	1210.03	180495	4790.05	190989
		1210.03	201313	4810.05	207988	1225.03	177948	1215.03	180022	4810.05	190421
		1215.03	201334	4830.05	208770	1230.03	178191	1220.03	180549	4830.05	190949
		1220.03	202066	4850.05	208244	1235.03	178439	1225.03	179852	4850.05	190886
		1225.03	201497	4870.05	208649	1240.03	177763	1230.03	180953	4870.05	190108
		1230.03	200717	4890.05	208790	1245.03	178458	1235.03	179818	4890.05	190290
		1235.03	200821	4910.05	208434	1250.03	178064	1240.03	180989	4910.05	190372
		1240.03	200407	4930.05	207657	1255.03	178206	1245.03	180839	4930.05	190275
		1245.03	200775	4950.05	208844	1260.03	178930	1250.03	180697	4950.05	191782
		1250.03	201436	4970.05	207756	1265.03	178302	1255.03	180394	4970.05	191084
		1255.03	201807	4990.05	208718	1270.03	178408	1260.03	181379	4990.05	191197
		1260.03	201712	5010.05	208489	1275.03	178658	1265.03	180976	5010.05	190189
		1265.03	200534	5030.05	209421	1280.03	178241	1270.03	181107	5030.05	191219
		1270.03	201595	5050.05	208755	1285.03	179189	1275.03	181462	5050.05	191292
		1275.03	200722	5070.05	208559	1290.03	179648	1280.03	181760	5070.05	192229
		1280.03	201395	5090.05	209040	1295.03	178854	1285.03	180614	5090.05	191371
		1285.03	200588	5110.05	208664	1300.03	178763	1290.03	182118	5110.05	191353
		1290.03	201850	5130.05	208540	1305.03	178913	1295.03	181802	5130.05	191401
		1295.03	201510	5150.05	208531	1310.03	179380	1300.03	181758	5150.05	190654
		1300.03	201606	5170.05	208125	1315.03	179082	1305.03	181003	5170.05	191966
		1305.03	201730	5190.05	208293	1320.03	179185	1310.04	182631	5190.05	190980
		1310.03	201280	5210.05	208322	1325.03	178840	1315.04	181894	5210.05	191250
		1315.03	201997	5230.05	207486	1330.03	180142	1320.04	180988	5230.05	190905
		1320.03	201103	5250.05	208861	1335.03	179370	1325.04	180784	5250.05	191621
		1325.03	201760	5270.05	209248	1340.03	179352	1330.04	181712	5270.05	191738
		1330.03	200883	5290.05	209116	1345.03	179750	1335.04	181289	5290.05	190969
		1335.03	201214	5310.05	208647	1350.03	180227	1340.04	181425	5310.05	190801
		1340.03	201093	5330.05	209142	1355.03	180412	1345.04	181676	5330.05	191485
		1345.03	201368	5350.05	209077	1360.03	180103	1350.04	181686	5350.05	191794
		1350.03	202196	5370.05	208144	1365.03	179631	1355.04	181871	5370.05	192960
		1355.04	202478	5390.05	208608	1370.03	179615	1360.04	181708	5390.05	192215
		1360.04	201601	5410.05	208660	1375.03	180955	1365.04	182540	5410.05	191374
		1365.04	201627	5430.05	208505	1380.03	180924	1370.04	182035	5430.05	191737
		1370.04	202141	5450.05	208602	1385.03	180196	1375.04	182082	5450.05	192133
		1375.04	200976	5470.05	208664	1390.03	180137	1380.04	182029	5470.05	192405
		1380.04	202669	5490.05	209715	1395.03	180381	1385.04	182055	5490.05	192346
		1385.04	201626	5510.05	209171	1400.03	180008	1390.04	182439	5510.05	191829
		1390.04	202540	5530.05	208786	1405.03	180478	1395.04	182009	5530.05	192551
		1395.04	201961	5550.05	208830	1410.03	181477	1400.04	182533	5550.05	193338
		1400.04	200460	5570.05	208740	1415.03	180620	1405.04	182909	5570.05	192739
		1405.04	202548	5590.05	208637	1420.03	180686	1410.04	181847	5590.05	192233
		1410.04	201281	5610.05	209175	1425.03	181218	1415.04	181259	5610.05	191998
		1415.04	200996	5630.05	209162	1430.03	180925	1420.04	182087	5630.05	192532
		1420.04	202617	5650.05	208427	1435.04	181339	1425.04	183678	5650.05	192415
		1425.04	201344	5670.05	208696	1440.04	180389	1430.04	182573	5670.05	193406
		1430.04	202351	5690.05	208623	1445.04	181341	1435.04	182746	5690.05	192096
		1435.04	201634	5710.05	208919	1450.04	181044	1440.04	183213	5710.05	192454
		1440.04	202006	5730.05	208918	1455.04	180548	1445.04	182688	5730.05	193229
		1445.04	201975	5750.05	208605	1460.04	180964	1450.04	182227	5750.05	191998
		1450.04	202313	5770.05	208966	1465.04	180830	1455.04	182153	5770.05	192807
		1455.04	201606	5790.05	208986	1470.04	181561	1460.04	182220	5790.05	192959
		1460.04	201499	5810.05	208580	1475.04	180693	1465.04	183071	5810.05	192290
		1465.04	201521	5830.05	209710	1480.04	181887	1470.04	183469	5830.05	193809
		1470.04	202080	5850.05	209374	1485.04	181744	1475.04	183298	5850.05	192365
		1475.04	201722	5870.05	209532	1490.04	181340	1480.04	183107	5870.05	192657
		1480.04	202318	5890.05	208400	1495.04	181552	1485.04	182145	5890.05	192641
		1485.04	201386	5910.05	209499	1500.04	181844	1490.04	182304	5910.05	192508
		1490.04	202305	5930.05	209300	1505.04	181217	1495.04	183353	5930.05	192672
		1495.04	201435	5950.05	208715	1510.04	181483	1500.04	183297	5950.05	193702
		1500.04	202609	5970.05	207908	1515.04	182375	1505.04	183358	5970.05	193421
		1505.04	202310	5990.05	209050	1520.04	182836	1510.04	183674	5990.05	192988
		1510.04	201992	6010.05	208072	1525.04	182241	1515.04	183471	6010.05	192715
		1515.04	201561	6030.05	208519	1530.04	181518	1520.04	183481	6030.05	192141
		1520.04	202387	6050.05	208601	1535.04	182368	1525.04	183685	6050.05	192883
		1525.04	202587	6070.05	210309	1540.04	182403	1530.04	183952	6070.05	193399
		1530.04	201910	6090.05	208807	1545.04	181707	1535.04	183650	6090.05	193937
		1535.04	202754	6110.05	209393	1550.04	182928	1540.04	183988	6110.05	193458
		1540.04	201818	6130.05	209280	1555.04	182431	1545.04	184341	6130.05	193396
		1545.04	201997	6150.05	209354	1560.04	181993	1550.04	183246	6150.05	194182
		1550.04	202879	6170.05	209088	1565.04	181675	1555.04	184801	6170.05	194124
		1555.04	202253	6190.05	208943	1570.04	182895	1560.04	183456	6190.05	193212
		1560.04	202537	6210.05	209313	1575.04	182222	1565.04	183538	6210.05	194161
		1565.04	201739	6230.05	208659	1580.04	183192	1570.04	183421	6230.05	193779
		1570.04	202351	6250.05	209612	1585.04	183499	1575.04	183861	6250.05	193108
		1575.04	201776	6270.05	209009	1590.04	182164	1580.04	184218	6270.05	193062
		1580.04	201539	6290.05	209799	1595.04	182828	1585.04	182905	6290.05	194775
		1585.04	201587	6310.05	208438	1600.04	183534	1590.04	183706	6310.05	193995
		1590.04	202438	6330.05	210616	1605.04	182401	1595.04	183699	6330.05	194176
		1595.04	202439	6350.05	209131	1610.04	182970	1600.04	183822	6350.05	193979
		1600.04	202099	6370.05	209043	1615.04	182215	1605.04	183933	6370.05	195153
		1605.04	202111	6390.05	209399	1620.04	181787	1610.04	185086	6390.05	193704
		1610.04	202549	6410.05	209551	1625.04	183036	1615.04	183058	6410.05	194571
		1615.04	201797	6430.05	209226	1630.04	182983	1620.04	183992	6430.05	193809
		1620.04	201920	6450.05	209952	1635.04	182817	1625.04	184002	6450.05	194326
		1625.04	201228	6470.05	209728	1640.04	182565	1630.04	182917	6470.05	193476
		1630.04	201410	6490.05	210349	1645.04	184231	1635.04	183026	6490.05	194785
		1635.04	201524	6510.05	209226	1650.04	184052	1640.04	184960	6510.05	193347
		1640.04	202422	6530.05	209684	1655.04	183719	1645.04	184335	6530.05	193953
		1645.04	202568	6550.05	209838	1660.04	183736	1650.04	184302	6550.05	193930
		1650.04	202110	6570.05	211262	1665.04	183073	1655.04	184656	6570.05	194141
		1655.04	202672	6590.05	209413	1670.04	183845	1660.04	184583	6590.05	194752
		1660.04	202405	6610.05	209699	1675.04	183592	1665.04	183842	6610.05	194860
		1665.04	202198	6650.05	232099	1680.04	183593	1670.04	184236	6630.05	194117
		1670.04	202338	6670.05	404756	1685.04	184353	1675.05	183866	6650.05	194703
		1675.04	202355	6690.05	232208	1690.04	184012	1680.05	184753	6670.05	194626
		1680.04	203356	6710.05	232446	1695.04	183912	1685.05	184465	6690.05	194957
		1685.04	202839	6730.05	233142	1700.04	184173	1690.05	184177	6710.05	195634
		1690.04	202842	6750.05	233342	1705.04	184312	1695.05	184348	6730.05	194810
		1695.04	201805	6770.05	235586	1710.04	183602	1700.05	184480	6750.05	194542
		1700.04	201929	6790.05	232881	1715.04	184267	1705.05	183965	6770.05	194154
		1705.04	202104	6810.05	234100	1720.04	183836	1710.05	183882	6790.05	194303
		1710.04	201772	6830.05	233681	1725.04	183821	1715.05	184668	6810.05	194888
		1715.04	201589	6850.05	231992	1730.04	184404	1720.05	183917	6830.05	195486
		1720.04	202373	6870.05	232765	1735.04	184591	1725.05	184695	6850.05	194649
		1725.04	202230	6890.05	233905	1740.04	185184	1730.05	184960	6870.05	194962
		1730.04	203247	6910.05	232846	1745.04	184341	1735.05	184553	6890.05	194561
		1735.04	202456	6930.05	234313	1750.04	184938	1740.05	184032	6910.05	195348
		1740.04	202360	6950.05	233987	1755.04	184178	1745.05	185685	6930.05	194981
		1745.05	202920	6970.05	232681	1760.04	184755	1750.05	184347	6950.05	195894
		1750.05	202626	6990.05	233840	1765.04	184563	1755.05	185462	6970.05	195162
		1755.05	202359	7010.05	233017	1770.04	184433	1760.05	185120	6990.05	196078
		1760.05	202462	7030.05	233626	1775.04	184272	1765.05	184577	7010.05	195860
		1765.05	202846	7050.05	235262	1780.04	184847	1770.05	184752	7030.05	194583
		1770.05	203020	7070.05	234005	1785.04	184462	1775.05	184822	7050.05	194953
		1775.05	203040	7090.05	233398	1790.04	183961	1780.05	186001	7070.05	194362
		1780.05	202375			1795.04	185660	1785.05	185332	7090.05	195944
		1785.05	201718			1800.04	185206	1790.05	184786	7110.05	195422
		1790.05	202148			1805.04	185240	1795.05	185374	7130.05	195964
		1795.05	203121			1810.04	185245	1800.05	185544	7150.05	195706
		1800.05	202720			1815.04	185407	1805.05	185103	7170.05	196397
		1805.05	203246			1820.05	185447	1810.05	186180	7190.05	195171
		1810.05	203205			1825.05	185239	1815.05	185139	7210.05	195784
		1815.05	202754			1830.05	184733	1820.05	185033	7230.05	195946
		1820.05	203616			1835.05	184342	1825.05	184987	7250.05	196090
		1825.05	202517			1840.05	185429	1830.05	184491	7270.05	195926
		1830.05	201791			1845.05	184863	1835.05	185179	7290.05	195973
		1835.05	203058			1850.05	184856	1840.05	184570	7310.05	195737
		1840.05	203243			1860.05	185581	1845.05	185285	7330.05	195925
		1845.05	202375			1865.05	186365	1850.05	185852	7350.05	194814
		1850.05	201826			1870.05	185407	1855.05	184772	7370.05	195718
		1855.05	202807			1875.05	185704	1860.05	186066	7390.05	195358
		1860.05	202766			1880.05	185661	1865.05	185266	7410.05	196367
		1865.05	202152			1885.05	185721	1870.05	184674	7430.05	196174
		1870.05	202679			1890.05	185548	1875.05	185530	7450.05	194769
		1875.05	202710			1895.05	185729	1880.05	185172	7470.05	196437
		1880.05	202509			1900.05	186361	1885.05	185897	7490.05	196071
		1885.05	203224			1905.05	185967	1890.05	184629	7510.05	196002
		1890.05	203424			1910.05	185655	1895.05	185930	7530.05	195324
		1895.05	202813			1915.05	185615	1900.05	185505	7550.05	197307
		1900.05	202690			1920.05	186254	1905.05	186254	7570.05	196575
		1905.05	203232			1925.05	186173	1910.05	185937	7590.05	196002
		1910.05	202104			1930.05	185828	1915.05	185806	7610.05	196152
		1915.05	203233			1935.05	186074	1920.05	185896	7630.05	196329
		1920.05	203363			1940.05	186807	1925.05	185364	7650.05	195721
		1925.05	202313			1945.05	186664	1930.05	186824	7670.05	196293
		1930.05	203121			1950.05	185651	1935.05	184894	7690.05	195287
		1935.05	202954			1955.05	186252	1940.05	185147	7710.05	195102
		1940.05	203060			1960.05	185513	1945.05	184645	7730.05	197064
		1945.05	203982			1965.05	186536	1950.05	186142	7750.05	196291
		1950.05	203033			1970.05	186211	1955.05	186222	7770.05	195993
		1955.05	203310			1975.05	186672	1960.05	185716	7790.05	197218
		1960.05	203134			1980.05	186416	1965.05	185795	7810.05	196797
		1965.05	204117			1985.05	186641	1970.05	186393	7830.05	195787
		1970.05	202874			1990.05	187178	1975.05	186017	7850.05	197066
		1975.05	203036			1995.05	186641	1980.05	185571	7870.05	197547
		1980.05	202789			2000.05	186095	1985.05	185998	7890.05	197528
		1985.05	203186			2005.05	185836	1990.05	185820	7910.05	197255
		1990.05	202902			2010.05	186466	1995.05	185442	7930.05	196893
		1995.05	203153			2015.05	185783	2000.05	186088	7950.05	197687
		2000.05	203576			2020.05	186892	2005.05	186293	7970.05	197665
		2005.05	202609			2025.05	186949	2010.05	185564	7990.05	196307
		2010.05	202221			2030.05	185859	2015.05	186271	8010.05	196895
		2015.05	203272			2035.05	187628	2020.05	184911	8030.05	197256
		2020.05	203699			2040.05	186502	2025.05	187163	8050.05	197256
		2025.05	202400			2045.05	186706	2030.05	186556	8070.05	196789
		2030.05	203015			2050.05	186687	2035.05	185816	8090.05	197018
		2035.05	203687			2055.05	186547	2040.05	186589	8110.05	196522
		2040.05	202369			2060.05	186771	2045.05	186310	8130.05	196884
		2045.05	203827			2065.05	186882	2050.05	186378	8150.05	196705
		2050.05	203016			2070.05	187777	2055.05	186495	8170.05	197966
		2055.05	203813			2075.05	187276	2060.05	186032	8190.05	197457
		2060.05	203305			2080.05	187529	2065.05	186754	8210.05	197225
		2065.05	203237			2085.05	187579	2070.05	186359	8230.05	196452
		2070.05	202490			2090.05	187077	2075.05	186245	8250.05	196681
		2075.05	202828			2095.05	187241	2080.05	186460	8270.05	197073
		2080.05	203590			2100.05	187025	2085.05	186264	8290.05	196528
		2085.05	203838			2105.05	187177	2090.05	186402	8310.05	197873
		2090.05	203981			2110.05	187601	2095.05	186078	8330.05	196903
		2095.05	203170			2115.05	187423	2100.05	186229	8350.05	197250
		2100.05	203412			2120.05	187619	2105.05	186617	8370.05	197342
		2105.05	203532			2125.05	186820	2110.05	186534	8390.05	197012
		2110.05	203317			2130.05	187123	2115.05	186255	8410.05	196619
		2115.05	204901			2135.05	187299	2120.05	187124	8430.05	197628
		2120.05	203216			2140.05	187854	2125.05	187833	8450.05	197655
		2125.05	203524			2145.05	188557	2130.05	187263	8470.05	197624
		2130.05	203640			2150.05	188634	2135.05	186803	8490.05	197320
		2135.05	203612			2155.05	187960	2140.05	185888	8510.05	198330
		2140.05	204123			2160.05	187694	2145.05	186595	8530.05	197240
		2145.05	203583			2165.05	188084	2150.05	187868	8550.05	197598
		2150.05	203082			2170.05	187660	2155.05	187180	8570.05	197651
		2155.05	202400			2175.05	189323	2160.05	187631	8590.05	198489
		2160.05	203839			2180.05	187677	2165.05	187006	8610.05	198942
		2165.05	202870			2185.05	188389	2170.05	187679	8630.05	197811
		2170.05	203846			2190.05	189172	2175.05	186683	8650.05	198949
		2175.05	203341			2195.05	188714	2180.05	187265	8670.05	197765
		2180.05	203404			2200.05	188448	2185.05	187295	8690.05	198263
		2185.05	202804			2205.05	188270	2190.05	186392	8710.05	198434
		2190.05	203473			2210.05	187725	2195.06	187403	8730.05	196707
		2195.05	203398			2215.05	187658	2200.06	187526	8750.05	197707
		2200.05	203179			2220.05	188700	2205.06	186759	8770.05	198568
		2205.05	203316			2225.05	188264	2210.06	186919	8790.05	198779
		2210.05	203051			2230.05	188340	2215.06	187231	8810.05	197509
		2215.05	202922			2235.05	188046	2220.06	187167	8830.05	198858
		2220.05	203488			2240.05	188788	2225.06	188608	8850.05	198370
		2225.05	203702			2245.05	189556	2230.06	187953	8870.05	199026
		2230.05	203806			2250.05	187864	2235.06	187784	8890.05	199394
		2235.05	203366			2255.05	188348	2240.06	187303	8910.05	197603
		2240.05	204056			2260.05	188664	2245.06	187860	8930.05	198153
		2245.05	204325			2265.05	189325	2250.06	187464	8950.05	199078
		2250.05	202945			2270.05	188709	2255.06	186493	8970.05	198027
		2255.05	203734			2275.05	188974	2260.06	187977	8990.05	198942
		2260.05	203813			2280.05	188938	2265.06	187632	9010.05	198769
		2265.05	203822			2285.05	188652	2270.06	187695	9030.05	197490
		2270.05	203860			2290.05	187893	2275.06	187319	9050.05	198954
		2275.05	202930			2295.05	189285	2280.06	186593	9070.05	198812
		2280.05	203080			2300.05	189194	2285.06	187697	9090.05	197966
		2285.05	203221			2305.05	189386	2290.06	187969	9110.05	199208
		2290.05	203547			2310.05	188513	2295.06	187665	9130.05	198686
		2295.05	203209			2315.05	189739	2300.06	186831	9150.05	198889
		2300.05	203243			2320.05	188439	2305.06	188003	9170.05	199168
		2305.05	204221			2325.05	189555	2310.06	187893	9190.05	198490
		2310.05	203536			2330.05	189317	2315.06	186983	9210.05	198534
		2315.05	203304			2335.05	189266	2320.06	187518	9230.05	197739
		2320.05	202754			2340.05	188916	2325.06	188246	9250.05	198688
		2325.05	202990			2345.05	188924	2330.06	188100	9270.05	198144
		2330.05	202613			2350.05	190100	2335.06	188076	9290.05	199392
		2335.05	203338			2355.05	188345	2340.06	187703	9310.05	198835
		2340.05	203564			2360.05	189682	2345.06	188527	9330.05	199540
		2345.05	203629			2365.05	189167	2350.06	187883	9350.05	199035
		2350.05	203469			2370.05	188936	2355.06	188724	9370.05	198856
		2355.05	203764			2375.05	189621	2360.06	188031	9390.05	198336
		2360.05	204140			2380.05	189577	2365.06	188090	9410.05	198329
		2365.05	203225			2385.05	189051	2370.06	187802	9430.05	198918
		2370.05	203632			2390.05	190457	2375.06	188235	9450.05	198953
		2375.05	203199			2395.05	189241	2380.06	188818	9470.05	198484
		2380.05	203907			2400.05	189295	2385.06	187886	9490.05	198768
		2385.05	204710			2405.05	188816	2390.06	188288	9510.05	199254
		2390.05	203124			2410.05	189404	2395.06	188540	9530.05	199554
		2395.05	203976			2435.05	189717	2400.06	187798	9550.05	199158
		2400.05	203384			2440.05	188672	2405.06	187294	9570.05	198937
		2405.05	204634			2445.05	190137	2410.06	187463	9590.05	199035
		2410.05	204046			2450.05	189879	2415.06	188437	9610.05	199183
		2415.05	203107			2455.05	189604	2420.06	187510	9630.05	198937
		2420.05	203645			2460.05	190033	2425.06	188173	9650.05	200330
		2425.05	204668			2465.05	189465	2430.06	188479	9670.05	198722
		2430.05	203505			2470.05	189361	2435.06	188332	9690.05	199231
		2435.05	204571			2475.05	190081	2440.06	187451	9710.05	198478
		2440.05	203798			2480.05	189233	2445.06	188279	9730.05	199096
		2445.05	204043			2485.05	190168	2450.06	187937	9750.05	199249
		2450.05	204216			2490.05	189161	2455.06	188918	9770.05	199417
		2455.05	204048			2495.05	190021	2460.06	188147	9790.05	198662
		2460.05	203934			2500.05	189867	2465.06	187777	9810.05	199609
		2465.05	204840			2505.05	190143	2470.06	188839	9830.05	199292
		2470.05	204138			2510.05	190809	2475.06	188494	9850.05	199915
		2475.05	203750			2515.05	190905	2480.06	188719	9870.05	198671
		2480.05	203890			2520.05	190162	2485.06	188349	9890.05	198953
		2485.05	203772			2525.05	190522	2490.06	188213	9910	199362
		2490.05	203170			2530.05	189682	2495.06	189113	9930	199821
		2495.05	204628			2535.05	190599	2500.06	189185	9950	198774
		2500.05	205039			2540.05	189881	2505.06	188004	9970	200635
		2505.05	203801			2545.05	190059	2510.06	188862	9990	199019
		2510.05	204110			2550.05	190708	2515.06	188345	10010	200111
		2515.05	204305			2555.05	191459	2520.06	188631	10030	199774
		2520.05	205140			2560.05	190368	2525.06	187762	10050	199395
		2525.05	204592			2565.05	190485	2530.06	188918	10070	199775
		2530.05	203988			2570.05	190292	2535.06	188590	10090	199154
		2535.05	204118			2575.05	190631	2540.06	188788	10110	199845
		2540.05	204520			2580.05	190686	2545.06	188390	10130	199072
		2545.05	203017			2585.05	191291	2550.06	188150	10150	199234
		2550.05	203936			2590.05	190524	2555.06	188154	10170	199574
		2555.05	204975			2595.05	189318	2560.06	188445	10190	199985
		2560.05	204211			2600.05	190427	2565.06	188880	10210	200367
		2565.05	204363			2605.05	189829	2570.06	189249	10230	199617
		2570.05	203186			2610.05	190994	2575.06	187806	10250	199358
		2575.05	204190			2615.05	190298	2580.06	189377	10270	198952
		2580.05	203871			2620.05	191538	2585.06	188290	10290	199758
		2585.05	204174			2625.05	191151	2590.06	188929	10310	198725
		2590.05	203263			2630.05	190783	2595.06	189052	10330	200437
		2595.05	204105			2635.05	190609	2600.06	188725	10350	199722
		2600.05	203585			2640.05	190611	2605.06	188881	10370	199217
		2605.05	204622			2645.05	190950	2610.06	188797	10390	199657
		2610.05	204521			2650.05	189832	2615.06	188969	10410	198810
		2615.05	205143			2655.05	190633	2620.06	189305	10430	200574
		2620.05	204780			2660.05	190862	2625.06	188512	10450	199451
		2625.05	204010			2665.05	191072	2630.06	188953	10470	199460
		2630.05	204640			2670.05	191867	2635.06	189256	10490	200214
		2635.05	204645			2675.05	191332	2640.06	188437	10510	199848
		2640.05	204330			2680.05	191231	2645.06	189123	10530	199298
		2645.05	204519			2685.05	191193	2655.06	188211	10550	199835
		2650.05	203897			2690.05	191393	2660.06	188974	10570	199133
		2655.05	204415			2695.05	190813	2665.06	188349	10590	199342
		2660.05	204097			2700.05	191553	2670.06	188935	10610	199145
		2665.05	203722			2705.05	190634	2675.06	189484	10630	198608
		2670.05	204502			2710.05	191083	2680.06	189103	10650	199444
		2675.05	205014			2715.05	191884	2685.06	188647	10670	199941
		2680.05	204103			2720.05	190582	2690.06	189277	10690	198989
		2685.05	204338			2725.05	191536	2695.06	189473	10710	199328
		2690.05	205065			2730.05	191366	2700.06	189107	10730	199218
		2695.05	204509			2735.05	192118	2705.06	190100	10750	199433
		2700.05	204759			2740.05	191407	2710.06	189084	10770	198035
		2705.05	204300			2745.05	191587	2715.06	189573	10790	200162
		2710.05	204187			2750.05	191579	2720.06	189439	10810	199080
		2715.05	204320			2755.05	191467	2725.06	188480	10830	200248
		2720.05	205265			2760.05	191287	2730.06	189823	10850	199729
		2725.05	205016			2765.05	191781	2735.06	189028	10870	200224
		2730.05	204850			2770.05	191558	2740.06	188261	10890	199827
		2735.05	205323			2775.05	191781	2745.06	189369	10910	199424
		2740.05	204752			2780.05	191760	2750.06	189495	10930	199754
		2745.05	205291			2785.05	191858	2755.06	189717	10950	199634
		2750.05	205112			2795.05	192291	2760.06	189588	10970	199771
		2755.05	204844			2800.05	191626	2765.06	189715	10990	199959
		2760.05	205143			2805.05	191732	2770.06	189775	11010	200450
		2765.05	204987			2810.05	192045	2775.06	190243	11030	199501
		2770.05	205062			2815.05	191627	2780.06	189123	11050	198739
		2775.05	204399			2820.05	192572	2785.06	188950	11070	200409
		2780.05	203620			2825.05	191658	2790.06	189921	11090	199778
		2785.05	204179			2830.05	192045	2795.06	189592	11110	199416
		2790.05	204574			2835.05	191839	2800.06	189600	11130	199204
		2795.05	205346			2840.05	192776	2805.06	189473	11150	199355
		2800.05	204573			2845.05	192486	2810.06	189878	11170	200135
		2805.05	204613			2850.05	192376	2815.06	189208	11190	200451
		2810.05	205002			2855.05	192926	2820.06	189369	11210	201056
		2815.05	204514			2860.05	192413	2825.06	189217	11230	199842
		2820.05	205068			2865.05	193181	2830.06	189495	11250	198992
		2825.05	205213			2870.05	193242	2835.06	189802	11270	200196
		2830.05	203731			2875.05	192892	2840.06	189720	11290	199661
		2835.05	204488			2880.05	192230	2845.06	189877	11310	200397
		2840.05	204966			2885.05	193233	2850.06	189302	11330	199938
		2845.05	205079			2890.05	192854	2855.06	189150	11350	199866
		2850.05	205571			2895.05	193288	2860.06	188739	11370	199435
		2855.05	205039			2900.05	193016	2865.06	189301	11390	199122
		2860.05	205566			2905.05	193390	2870.06	189744	11410	199248
		2865.05	204450			2910.05	193217	2875.06	189732	11430	199762
		2870.05	204302			2915.05	192876	2880.06	189606	11450	201048
		2875.05	204966			2920.05	192562	2885.06	190586	11470	200657
		2880.05	204890			2925.05	193088	2890.06	189268	11490	199615
		2885.05	204869			2930.05	193284	2895.06	190284	11510	200895
		2890.05	205463			2935.05	193048	2900.06	190605	11530	199386
		2895.05	203699			2940.05	193313	2905.06	190583	11550	200584
		2900.05	204872			2945.05	192409	2910.06	189878	11570	200312
		2905.05	204993			2950.05	193134	2915.06	190290	11590	199538
		2910.05	203446			2955.05	192734	2920.06	190122	11610	199787
		2915.05	204906			2960.05	191951	2925.06	190346	11630	199397
		2920.05	204912			2965.05	194444	2930.06	189338	11650	199536
		2925.05	204217			2970.05	193360	2935.06	190199	11670	200351
		2930.05	204001			2975.05	193288	2940.06	189705	11690	200259
		2935.05	205292			2980.05	192744	2945.06	189820	11710	200414
		2940.05	205388			2985.05	193613	2950.06	189239	11730	200501
		2945.05	205982			2990.05	194703	2955.06	189764	11750	201088
		2950.05	204393			2995.05	192956	2960.06	190177	11770	200765
		2955.05	204061			3000.05	193195	2965.06	189188	11790	200385
		2960.05	204735			3005.05	193576	2970.06	190336	11810	200185
		2965.05	205055			3010.05	193296	2975.06	190444	11830	201164
		2970.05	204824			3015.05	192557	2980.06	190010	11850	199788
		2975.05	205243			3020.05	193294	2985.06	190484	11870	200692
		2980.05	204986			3025.05	193549	2990.06	189297	11890	200863
		2985.05	205272			3030.05	194558	2995.06	189317	11910	201068
		2990.05	204849			3035.05	194188	3000.06	189684	11930	200593
		2995.05	205139			3040.05	193423	3005.06	190130	11950	201127
		3000.05	204879			3045.05	193494	3010.06	190760	11970	200596
		3005.05	204650			3050.05	194118	3015.06	190007	11990	201371
		3010.05	205194			3055.05	194782	3020.06	190439	12010	200366
		3015.05	205117			3060.05	193869	3025.06	189625	12030	200188
		3020.05	205793			3065.05	194247	3030.06	189851	12050	201700
		3025.05	205074			3070.05	194591	3035.06	189735	12070	201075
		3030.05	205589			3075.05	194276	3040.06	189743	12090	201755
		3035.05	205093			3080.05	193158	3045.06	190652	12110	201418
		3040.05	205561			3085.05	193639	3050.06	191261	12130	200132
		3045.05	204200			3090.05	193771	3055.06	190005	12150	201093
		3050.05	205392			3095.05	193846	3060.06	190303	12170	201135
		3055.05	205473			3100.05	194284	3065.06	189692	12190	199943
		3060.05	205431			3105.05	194126	3070.06	189909	12210	201093
		3065.05	204948			3110.05	194847	3075.06	190838	12230	201515
		3070.05	205113			3115.05	194524	3080.06	190950	12250	201874
		3075.05	204832			3120.05	194379	3085.06	190406	12270	201110
		3080.05	204578			3125.05	194376	3090.06	191365	12290	200815
		3085.05	205531			3130.05	194470	3095.06	191011	12310	200404
		3090.05	205402			3135.05	194731	3100.06	190593	12330	201365
		3095.05	205137			3140.05	194550	3105.06	191039	12350	200717
		3100.05	205029			3145.05	194122	3110.06	191057	12370	202143
		3105.05	204095			3150.05	193912	3115.06	190255	12390	201983
		3110.05	204107			3155.05	194237	3120.06	190378	12410	201343
		3115.05	204855			3160.05	194843	3125.06	190780	12430	201299
		3120.05	204807			3165.05	194581	3130.06	189776	12450	201596
		3125.05	205277			3170.05	194712	3135.06	190793	12470	202215
		3130.05	205146			3175.05	194683	3140.06	190731	12490	201874
		3135.05	205511			3180.05	193942	3145.06	191367	12510	201588
		3140.05	205048			3185.05	194814	3150.06	190288	12530	202324
		3145.05	205221			3190.05	194396	3155.06	190533	12550	202053
		3150.05	205744			3195.05	194006	3160.06	190692	12570	201424
		3155.05	204789			3200.05	194443	3165.06	191210	12590	202660
		3160.05	205096			3205.05	194106	3170.06	191215	12610	202200
		3165.05	205848			3210.05	193812	3175.06	191422	12630	202320
		3170.05	204550			3215.05	194314	3180.06	191095	12650	200956
		3175.05	205500			3220.05	194490	3185.06	190231	12670	202782
		3180.05	204716			3225.05	194332	3190.06	190129	12690	201662
		3185.05	205325			3230.05	194472	3195.06	190504	12710	201648
		3190.05	204417			3235.05	194644	3200.06	190420	12730	202127
		3195.05	205132			3240.05	195143	3205.06	190458	12750	201850
		3200.05	205128			3245.05	193877	3210.06	191081	12770	202955
		3205.05	205242			3250.05	194140	3215.06	189964	12790	202672
		3210.05	205024			3255.05	193920	3220.06	191583	12810	202087
		3215.05	204723			3260.05	194560	3225.06	190988	12830	201247
		3220.05	205500			3265.05	195145	3230.06	190824	12850	202411
		3225.05	205706			3270.05	193921	3235.06	190963	12870	201350
		3230.05	204793			3275.05	194477	3240.06	191089	12890	201623
		3235.05	205472			3280.05	194024	3245.06	191500	12910	202454
		3240.05	205122			3285.05	194237	3250.06	190819	12930	202409
		3245.05	206599			3290.05	193781	3255.06	192397	12950	201721
		3250.05	204478			3295.05	194460	3260.06	192133	12970	201864
		3255.05	205374			3300.05	194206	3265.06	190636	12990	200610
		3260.05	204893			3305.05	193696	3270.06	190938	13010	201969
		3265.05	203999			3310.05	193960	3275.06	190936	13030	201858
		3270.05	205524			3315.05	194057	3280.06	190750	13050	201543
		3275.05	204698			3320.05	194407	3285.06	190618	13070	201329
		3280.05	205839			3325.05	194891	3290.06	190151	13090	201712
		3285.05	205583			3330.05	193638	3295.06	191877	13110	202067
		3290.05	204997			3335.05	193749	3300.06	191388	13130	202872
		3295.05	205569			3340.05	194600	3305.06	190792	13150	202307
		3300.05	205981			3345.05	194778	3310.06	190740	13170	202399
		3305.05	206006			3350.05	194382	3315.06	190900	13190	201758
		3310.05	204516			3355.05	193942	3320.06	191751	13210	202690
		3315.05	205082			3360.05	194102	3325.06	191123	13230	201207
		3320.05	204931			3365.05	194301	3330.06	191293	13250	201819
		3325.05	205805			3370.05	194442	3335.06	191740	13270	202254
		3330.05	206406			3375.05	194233	3340.06	190616	13290	202250
		3335.05	205235			3380.05	194000	3345.06	191627	13310	202779
		3340.05	205572			3385.05	194030	3350.06	191448	13330	201815
		3345.05	205376			3390.05	195261	3355.06	191424	13350	201765
		3350.05	205869			3395.05	193922	3360.06	191349	13370	202461
		3355.05	205293			3400.05	194628	3365.06	191574	13390	202601
		3360.05	205448			3405.05	194753	3370.06	191356	13410	202918
		3365.05	205453			3410.05	194372	3375.06	191743	13430	201878
		3370.05	205272			3415.05	194008	3380.06	191176	13450	201581
		3375.05	205900			3420.05	193955	3385.06	190697	13470	202118
		3380.05	204943			3425.05	194147	3390.06	190722	13490	202139
		3385.05	205605			3430.05	195898	3395.06	191510	13510	201780
		3390.05	205508			3435.05	194893	3400.06	191877	13530	201873
		3395.05	206214			3440.05	195131	3405.06	191458	13550	201816
		3400.05	205762			3445.05	194850	3410.06	191038	13570	202481
		3405.05	206735			3450.05	195734	3415.06	191453	13590	202491
		3410.05	205360			3455.05	193960	3420.06	191311	13610	201938
		3415.05	206009			3460.05	194385	3425.06	190874	13630	201834
		3420.05	205592			3465.05	194642	3430.06	191374	13650	202195
		3425.05	206290			3470.05	193684	3435.06	191225	13670	201753
		3430.05	205910			3475.05	195067	3440.06	191437	13690	201912
		3435.05	205523			3480.05	195004	3445.06	192097	13710	202189
		3440.05	206055			3485.05	195617	3450.06	191947	13730	201586
		3445.05	205675			3490.05	194292	3455.06	192397	13750	201860
		3450.05	206173			3495.05	195258	3460.06	192311	13770	201940
		3455.05	205628			3500.05	194702	3465.06	191912	13790	201835
		3460.05	206149			3505.05	194387	3470.06	191457	13810	202057
		3465.05	205422			3510.05	195674	3485.06	191917	13830	201934
		3470.05	206362			3515.05	194008	3490.06	191809	13850	200907
		3475.05	205760			3520.05	194810	3495.06	191710	13870	201706
		3480.05	205596			3525.05	194163	3500.06	191319	13890	202140
		3485.05	205935			3530.05	194837	3505.06	191453	13910	202178
		3490.05	205697			3535.05	194537	3510.06	191192	13930	202253
		3495.05	205595			3540.05	194094	3515.06	191901	13950	202146
		3500.05	205388			3545.05	194692	3520.06	192274	13970	202966
		3505.05	205614			3550.05	194385	3525.06	192580	13990	201614
		3510.05	206086			3555.05	195726	3530.06	191265	14010	203100
		3515.05	206256			3560.05	194356	3535.06	192036	14030	202586
		3520.05	206535			3565.05	195246	3540.06	191094	14050	202118
		3525.05	205758			3570.05	194924	3545.06	192164	14070	201756
		3530.05	206797			3575.05	194893	3550.06	191995	14090	201616
		3535.05	206209			3580.05	193957	3560.06	191397	14110	201908
		3540.05	206792			3585.05	195584	3565.06	192594	14130	202201
		3545.05	206038			3590.05	194719	3570.06	192501	14150	202537
		3550.05	207042			3595.05	194998	3575.06	191496	14170	202105
		3555.05	206594			3600.05	195273	3580.06	191787	14190	201636
		3560.05	205771			3605.05	195389	3585.06	192099	14210	201491
		3565.05	207012			3610.05	194751	3590.06	192415	14230	201262
		3570.05	206387			3615.05	194931	3595.06	191710	14250	202506
		3575.05	206816			3620.05	195278	3600.06	192226	14270	201896
		3580.05	205707			3625.05	195975	3605.06	192122	14290	202237
		3585.05	207105			3630.05	194893	3610.06	191448	14310	202237
		3590.05	205407			3635.05	194243	3615.06	192962	14330	201231
		3595.05	206942			3640.05	194862	3620.06	192310	14350	201722
		3600.05	206049			3645.05	194844	3625.06	191533	14370	202171
		3605.05	206699			3650.05	195815	3630.06	192253	14390	202354
		3610.05	206282			3655.05	195652	3635.06	192306	14410	203356
		3615.05	206293			3660.05	194839	3640.06	192428	14430	202289
		3620.05	205952			3665.05	195796	3645.06	191840	14450	202159
		3625.05	206438			3670.05	195780	3650.06	191663	14470	201926
		3630.05	207435			3675.05	194431	3655.06	192308	14490	202956
		3635.05	206853			3680.05	195241	3660.06	192307	14510	202308
		3640.05	205596			3685.05	194584	3665.06	191842	14530	202611
		3645.05	206159			3690.05	195258	3670.06	191857	14550	202602
		3650.05	206664			3695.05	194448	3675.06	191926	14570	202736
		3655.05	205564			3700.05	194908	3680.06	193077	14590	202733
		3660.05	205800			3705.05	195033	3685.06	191826	14610	202475
		3665.05	206366			3710.05	195852	3690.06	192187	14630	201619
		3670.05	206456			3715.05	196132	3695.06	191539	14650	202629
		3675.05	205842			3720.05	195705	3700.06	192014	14670	203103
		3680.05	205195			3725.05	195727	3705.06	191382	14690	202924
		3685.05	205600			3730.05	195907	3710.06	192695	14710	202307
		3690.05	206685			3735.05	195561	3715.06	192379	14730	202273
		3695.05	207299			3740.05	195363	3720.06	192705	14750	202716
		3700.05	206743			3745.05	194826	3725.06	192494	14770	203297
		3705.05	206589			3750.05	194742	3730.06	192035	14790	202512
		3710.05	205590			3755.05	195063	3735.06	191974	14810	204029
		3715.05	206817			3760.05	195430	3740.06	192643	14830	203299
		3720.05	207146			3765.05	196002	3745.06	191297	14850	202378
		3725.05	207155			3770.05	196066	3750.06	192791	14870	203292
		3730.05	206941			3775.05	195787	3755.06	192853	14890	202454
		3735.05	205923			3780.05	194830	3760.06	193532	14910	202724
		3740.05	206885			3785.05	195520	3765.06	192662	14930	203255
		3745.05	205508			3790.05	195714	3770.06	192454	14950	203457
		3750.05	206543			3795.05	195747	3775.06	192004	14970	203233
		3755.05	207248			3800.05	195540	3780.06	192077	14990	202320
		3760.05	206758			3805.05	196094	3785.06	193486	15010	202485
		3765.05	206776			3810.05	195285	3790.06	192503	15030	203033
		3770.05	207636			3815.05	195684	3795.06	192775	15050	203244
		3775.05	206926			3820.05	195268	3800.06	191991	15070	203149
		3780.05	206792			3825.05	195963	3805.06	192138	15090	203066
		3785.05	206470			3830.05	195427	3810.06	192170	15110	202388
		3790.05	207001			3835.05	195509	3815.06	193314	15130	203037
		3795.05	207002			3840.05	195138	3820.06	193324	15150	203283
		3800.05	206046			3845.05	195097	3825.06	192407	15170	203542
		3805.05	206393			3850.05	195093	3830.06	192210	15190	201848
		3810.05	205899			3855.05	195801	3835.06	192875	15210	203346
		3815.05	206628			3860.05	195705	3840.06	192472	15230	203297
		3820.05	206353			3865.05	195418	3845.06	193084	15250	203059
		3825.05	207381			3870.05	195078	3850.06	192234	15270	203443
		3830.05	206310			3875.05	195658	3855.06	192640	15290	202894
		3835.05	206443			3880.05	196050	3860.06	192928	15310	203486
		3840.05	206211			3885.05	195500	3865.06	192915	15330	203016
		3845.05	206615			3890.05	196047	3870.06	192785	15350	203646
		3850.05	206444			3895.05	196229	3875.06	192252	15370	203573
		3855.05	206508			3900.05	195584	3880.06	192099	15390	202613
		3860.05	205831			3905.05	195788	3885.06	193494	15410	203752
		3865.05	207157			3910.05	196281	3890.06	192937	15430	203396
		3870.05	206587			3915.05	195804	3895.06	193394	15450	203651
		3875.05	206090			3920.05	194985	3900.06	192525	15470	202886
		3880.05	206464			3925.05	195640	3905.06	193340	15490	203424
		3885.05	206596			3930.05	196611	3910.06	192923	15510	204019
		3890.05	206450			3935.05	196097	3915.06	192807	15530	203607
		3895.05	207162			3940.05	196196	3920.06	192814	15550	203338
		3900.05	206868			3945.05	195759	3925.06	192695	15570	203739
		3905.05	206487			3950.05	196615	3930.06	192381	15590	203284
		3910.05	207686			3955.05	196260	3935.06	192355	15610	202858
		3915.05	206773			3960.05	196806	3940.06	192263	15630	203694
		3920.05	207142			3965.05	196051	3945.06	193044	15650	203562
		3925.05	207156			3970.05	195960	3950.06	193239	15670	203143
		3930.05	207089			3975.05	196316	3955.06	193094	15690	203475
		3935.05	206731			3980.05	196284	3960.06	192636	15710	203389
		3940.05	207128			3985.05	195559	3965.06	192490	15730	203735
		3945.05	207553			3990.05	197003	3970.06	192482	15750	203724
		3950.05	206910			3995.05	195839	3975.06	192430	15770	203713
		3955.05	206699			4000.05	196069	3980.06	192635	15790	203527
		3960.05	207504			4005.05	195289	3985.07	192944	15810	203432
		3965.05	207275			4010.05	196352	3990.07	192473	15830	203879
		3970.05	206684			4015.05	196900	3995.07	193069	15850	204288
		3975.05	207093			4020.05	195562	4000.07	193161	15870	203760
		3980.05	206865			4025.05	196096	4005.07	192291	15890	203653
		3985.05	208020			4030.05	196264	4010.07	192944	15910	203301
		3990.05	207040			4035.05	196747	4015.07	192785	15930	204075
		3995.05	206951			4040.05	196441	4020.07	193258	15950	204043
		4000.05	206697			4045.05	195994	4025.07	193178	15970	204384
		4005.05	207547			4050.05	196314	4030.07	193189	15990	203588
		4010.05	206734			4055.05	196520	4035.07	192034	16010	203932
		4015.05	207122			4060.05	195897	4040.07	193163	16030	205298
		4020.05	206858			4065.05	196048	4045.07	193249	16050	204800
		4025.05	206568			4070.05	196912	4050.07	193022	16070	205214
		4030.05	208124			4075.05	196540	4055.07	193353	16090	203490
		4035.05	207077			4080.05	196133	4060.07	193272	16110	203844
		4040.05	206932			4085.05	196848	4065.07	192404	16130	204822
		4045.05	207232			4090.05	196600	4070.07	193283	16150	204712
		4050.05	207370			4095.05	196630	4075.07	192656	16170	205097
		4055.05	206980			4100.05	197045	4080.07	193033	16190	204419
		4060.05	206145			4105.05	196314	4085.07	192864	16210	204140
		4065.05	207541			4110.05	196962	4090.07	193106	16230	203694
		4070.05	207326			4115.05	196832	4095.07	192521	16250	204336
		4075.05	207356			4120.05	196600	4100.07	192712	16270	204366
		4080.05	206725			4125.05	196230	4105.07	192590	16290	203986
		4085.05	207184			4130.05	196034	4110.07	192912	16310	204274
		4090.05	207094			4135.05	196403	4115.07	192758	16330	204337
		4095.05	206879			4140.05	196384	4120.07	192737	16350	204276
		4100.05	206655			4145.05	197234	4125.07	192416	16370	203911
		4105.05	207693			4150.05	196584	4130.07	193684	16390	204416
		4110.05	206746			4155.05	196886	4135.07	192758	16410	203762
		4115.05	206506			4160.05	196857	4140.07	193521	16430	204096
		4120.05	207142			4165.05	196623	4145.07	192912	16450	203418
		4125.05	207576			4170.05	197372	4150.07	192726	16470	203815
		4130.05	206619			4175.05	196391	4155.07	192764	16490	204313
		4135.05	206935			4180.05	197253	4160.07	193351	16510	203703
		4140.05	207417			4185.05	196422	4165.07	193490	16530	204678
		4145.05	208084			4190.05	196347	4170.07	194115	16550	204312
		4150.05	207363			4195.05	196328	4175.07	193289	16570	204207
		4155.05	206834			4200.05	196947	4180.07	193148	16590	204404
		4160.05	206993			4205.05	196576	4185.07	193700	16610	204066
		4165.05	207490			4210.05	197178	4190.07	193711	16630	203518
		4170.05	207259			4215.05	197400	4195.07	192558	16650	204840
		4175.05	206430			4220.05	195264	4200.07	193500	16670	203184
		4180.05	207204			4225.05	196330	4205.07	193948	16690	203910
		4185.05	206833			4230.05	196747	4210.07	193736	16710	203366
		4190.05	206786			4235.05	195872	4215.07	193402	16730	203967
		4195.05	206686			4240.05	197443	4220.07	193593	16750	204600
		4200.05	207663			4245.05	196069	4225.07	193300	16770	204269
		4205.05	206992			4250.05	196990	4230.07	193610	16790	205324
		4210.05	206465			4255.05	197432	4235.07	193407	16810	204302
		4215.05	206671			4260.05	196548	4240.07	194552	16830	204340
		4220.05	206960			4265.05	196987	4245.07	192790	16850	203581
		4225.05	207976			4270.05	197044	4250.07	193759	16870	203506
		4230.05	206807			4275.05	197267	4255.07	194252	16890	205098
		4235.05	206814			4280.05	196513	4260.07	193327	16910	204270
		4240.05	206799			4285.05	196584	4265.07	193050	16930	204911
		4245.05	207254			4290.05	196679	4270.07	193618	16950	204541
		4250.05	206948			4295.05	197916	4275.07	192839	16970	204656
		4255.05	206383			4300.05	197428	4280.07	193814	16990	203533
		4260.05	206988			4305.05	196573	4285.07	194040	17010	203938
		4265.05	207399			4310.05	197276	4290.07	193509	17030	204314
		4270.05	206612			4315.05	197265	4295.07	194231	17050	203698
		4275.05	206847			4320.05	197224	4300.07	194399	17070	204873
		4280.05	206600			4325.05	197446	4305.07	193788	17090	204279
						4330.05	196212	4310.07	193573	17110	204221
						4335.05	197502	4315.07	194255	17130	203892
						4340.05	196650	4320.07	194161	17150	204371
						4345.05	196924	4325.07	193793	17170	204272
						4350.05	196969	4330.07	193294	17190	203771
						4355.05	197218	4335.07	192861	17210	204625
						4360.05	197643	4340.07	193624	17230	204537
						4365.05	197731	4345.07	194022	17250	204414
						4370.05	197265	4350.07	193435	17270	204385
						4375.05	196663	4355.07	193118	17290	203891
						4380.05	197047	4360.07	193080	17310	204668
						4385.05	197581	4365.07	194209	17330	204032
						4390.05	197211	4370.07	193718	17350	204984
						4395.05	197367	4375.07	192420	17370	204240
						4400.05	197866	4380.07	194323	17390	205651
						4405.05	197106	4385.07	194649	17410	205088
						4410.05	196047	4390.07	193997	17430	204192
						4415.05	196690	4395.07	193810	17450	204266
						4420.05	197042	4400.07	194162	17470	203694
						4425.05	197716	4405.07	194338	17490	203992
						4430.05	197503	4410.07	194820	17510	205205
						4435.05	197710	4415.07	193516	17530	204366
						4440.05	197537	4420.07	194459	17550	204291
						4445.05	197492	4425.07	194693	17570	204935
						4450.05	196722	4430.07	193549	17590	205359
						4455.05	197450	4435.07	193925	17610	204623
						4460.05	197595	4440.07	193668	17630	205018
						4465.05	197222	4445.07	194399	17650	203970
						4470.05	197728	4450.07	194143	17670	204622
						4475.05	196726	4455.07	193711	17690	204345
						4480.05	197919	4460.07	195349	17710	204355
						4485.05	197431	4465.07	193985	17730	204482
						4490.05	197462	4470.07	194050	17750	205005
						4495.05	197141	4475.07	195188	17770	205910
						4500.05	197442	4480.07	193374	17790	204944
						4505.05	197405	4485.07	193825	17810	205379
						4510.05	197959	4490.07	193729	17830	204574
						4515.05	197769	4495.07	193780	17850	204622
						4520.05	197072	4500.07	195123	17870	205435
						4525.05	197084	4515.07	194509	17890	204372
						4530.05	197236	4520.07	193990	17910	204932
						4535.05	197621	4525.07	194707	17930	205229
						4540.05	197511	4530.07	194995	17950	204987
						4545.05	197978	4535.07	194231	17970	204187
						4550.05	197686	4540.07	194317	17990	205488
						4555.05	197404	4545.07	193551	18010	205057
						4560.05	197265	4550.07	194389	18030	204876
						4565.05	197653	4555.07	194412	18050	204628
						4570.05	197757	4560.07	194126	18070	203746
						4575.05	198450	4565.07	194658	18090	205200
						4580.05	198174	4570.07	194378	18110	205525
						4585.05	197813	4575.07	194821	18130	205165
						4590.05	197612	4580.07	194020	18150	205767
						4595.05	198035	4585.07	194717	18170	205002
						4600.05	198113	4590.07	193724	18190	205484
						4605.05	198353	4595.07	194072	18210	205570
						4610.05	197014	4600.07	194769	18230	204466
						4615.05	198450	4605.07	194819	18250	205312
						4620.05	198602	4610.07	193770	18270	204199
						4625.05	198132	4615.07	194487	18290	205141
						4630.05	197952	4620.07	193802	18310	205124
						4635.05	198334	4625.07	193418	18330	204195
						4640.05	197603	4630.07	194039	18350	205053
						4645.05	198277	4635.07	193800	18370	204800
						4650.05	197670	4640.07	193343	18390	204180
						4655.05	197985	4645.07	193027	18410	205400
						4660.05	197458	4650.07	193389	18430	205218
						4665.05	197426	4655.07	193077	18450	205714
						4670.05	198947	4660.07	193914	18470	204539
						4675.05	196763	4665.07	194187	18490	205388
						4680.05	197652	4670.07	193501	18510	205120
						4685.05	197844	4675.07	194505	18530	204946
						4690.05	197071	4680.07	193770	18550	205216
						4695.05	198167	4685.07	194524	18570	205172
						4700.05	197619	4690.07	193760	18590	204358
						4705.05	198006	4695.07	193783	18610	205443
						4710.05	197980	4700.07	194037	18630	205503
						4715.05	197328	4705.07	194743	18650	205143
						4720.05	197962	4710.07	194130	18670	205429
						4725.05	198295	4715.07	193729	18690	204369
						4730.05	197485	4720.07	193949	18710	205298
						4735.05	198564	4725.07	193617	18730	205664
						4740.05	198335	4730.07	193315	18750	204585
						4745.05	198528	4735.07	194284	18770	205816
						4750.05	197574	4740.07	193716	18790	205914
						4755.05	197495	4745.07	193501	18810	205221
						4760.05	198051	4750.07	194739	18830	205569
						4765.05	198110	4755.07	194577	18850	205579
						4770.05	197772	4760.07	194007	18870	205255
						4775.05	197180	4765.07	193579	18890	205843
						4780.05	197806	4770.07	194364	18910	205458
						4785.05	197083	4775.07	194338	18930	205338
						4790.05	198601	4780.07	194579	18950	206025
						4795.05	197603	4785.07	194096	18970	205738
						4800.05	197952	4790.07	194596	18990	204886
						4805.05	198470	4795.07	194367	19010	205920
						4810.05	198045	4800.07	193605	19030	205512
						4815.05	197123	4805.07	194081	19050	205081
						4820.05	197602	4810.07	194190	19070	206228
						4825.05	198086	4815.07	194131	19090	206064
						4830.05	197833	4820.07	193858	19110	205439
						4835.05	198333	4825.07	193475	19130	205446
						4840.05	197435	4830.07	194079	19150	205133
						4845.05	198672	4835.07	194449	19170	206119
						4850.05	198038	4840.07	195425	19190	205946
						4855.05	198123	4845.07	194433	19210	206015
						4860.05	198434	4850.07	193460	19230	204607
						4865.05	197611	4855.07	194165	19250	205668
						4870.05	198847	4860.07	195314	19270	205251
						4875.05	197520	4865.07	194145	19290	205386
						4880.05	197869	4870.07	194735	19310	205919
						4885.05	198765	4875.07	193814	19330	205975
						4890.05	198226	4880.07	194403	19350	206333
						4895.05	198363	4885.07	194025	19370	205394
						4900.05	199338	4890.07	194173	19390	205398
						4905.05	198698	4895.07	194444	19410	205999
						4910.05	198812	4900.07	194457	19430	205131
						4915.05	198185	4905.07	194870	19450	205283
						4920.05	198581	4910.07	193836	19470	206703
						4925.05	198054	4915.07	195282	19490	205230
						4930.05	198203	4920.07	195284	19510	205741
						4935.05	198097	4925.07	193920	19530	206217
						4940.05	199464	4930.07	194462	19550	205864
						4945.05	198960	4935.07	194396	19570	206675
						4950.05	198122	4940.07	193640	19590	206165
						4955.05	198490	4945.07	194686	19610	206377
						4960.05	198606	4950.07	194728	19630	206475
						4965.05	199254	4955.07	195378	19650	205687
						4970.05	198396	4960.07	193923	19670	206319
						4975.05	198198	4965.07	194128	19690	205470
						4980.05	198156	4970.07	195614	19710	206006
						4985.05	197856	4975.07	193733	19730	206405
						4990.05	198715	4980.07	194929	19750	205889
						4995.05	199208	4985.07	194930	19770	206407
						5000.05	198444	4990.07	194926	19790	205638
						5005.05	197943	4995.07	194111	19810	205803
						5010.05	198825	5000.07	194074	19830	205845
						5015.05	199348	5005.07	194115	19850	206399
						5020.05	199656	5010.07	194899	19870	206237
						5025.05	199218	5015.07	194757	19890	205453
						5030.05	198045	5020.07	194631	19910	206013
						5035.05	197899	5025.07	195098	19930	205254
						5040.05	199354	5030.07	195079	19950	205817
						5045.05	199044	5035.07	194845	19970	205469
						5050.05	198221	5040.07	194974	19990	206473
						5055.05	198716	5045.07	194624	20010	206148
						5060.05	197862	5050.07	195133	20030	205723
						5065.05	198661	5055.07	194107	20050	206620
						5070.05	198873	5060.07	194789	20070	205607
						5075.05	199435	5065.07	193995	20090	205173
						5080.05	198453	5070.07	194480	20110	205396
						5085.05	198464	5075.07	195581	20130	205501
						5090.05	198888	5080.07	195539	20150	205291
						5095.05	198174	5085.07	195193	20170	205949
						5100.05	198427	5090.07	195205
						5105.05	198599	5095.07	194989
						5110.05	198301	5100.07	195205
						5115.05	198239	5105.07	195655
						5120.05	198519	5110.07	194487
						5125.05	198290	5115.07	194822
						5130.05	198609	5120.07	194429
						5135.05	197745	5125.07	195238
						5140.05	199197	5130.07	194965
						5145.05	197709	5135.07	194621
						5150.05	198516	5140.07	195081
						5155.05	198560	5145.07	195000
						5160.05	200277	5150.07	194771
						5165.05	198002	5155.07	194611
						5170.05	198237	5160.07	195381
						5175.05	198622	5165.07	195146
						5180.05	199131	5170.07	195999
						5185.05	198967	5175.07	194827
						5190.05	198079	5180.07	195544
						5195.05	198612	5185.07	194868
						5200.05	198692	5190.07	195028
						5205.05	198935	5195.07	195723
						5210.05	198618	5200.07	194589
						5215.05	198863	5205.07	195329
						5220.05	198374	5210.07	194091
						5225.05	198684	5215.07	194659
						5230.05	198782	5220.07	195603
						5235.05	198840	5225.07	195309
						5240.05	199514	5230.07	195776
						5245.05	199259	5235.07	195455
						5250.05	199089	5240.07	195021
						5255.05	199227	5245.07	194933
						5260.05	198904	5250.07	195695
						5265.05	198895	5255.07	194838
						5270.05	199372	5260.07	195187
						5275.05	198231	5265.07	194723
						5280.05	198918	5270.07	195648
						5285.05	199345	5275.07	193954
						5290.05	199047	5280.07	196055
						5295.05	198232	5285.07	194832
						5300.05	199458	5290.07	195348
						5305.05	199162	5295.07	194041
						5310.05	199098	5300.07	194183
						5315.05	197985	5305.07	194669
						5320.05	198504	5310.07	194881
						5325.05	198599	5315.07	194850
						5330.05	198508	5320.07	194692
						5335.05	198459	5325.07	195043
						5340.05	199269	5330.07	193324
						5345.05	198427	5335.07	195118
						5350.05	200039	5340.07	195226
						5355.05	199150	5345.07	194952
						5370.05	199163	5350.07	195588
						5375.05	198894	5355.07	195343
						5380.05	198077	5360.07	196129
						5385.05	199381	5365.07	195583
						5390.05	199202	5370.07	195581
						5395.05	198719	5375.07	194637
						5400.05	199382	5380.07	195602
						5405.05	198393	5385.07	194466
						5410.05	198723	5390.07	195204
						5415.05	198512	5395.07	195252
						5420.05	199134	5400.07	195079
						5425.05	198935	5405.07	195220
						5430.05	198448	5410.07	194847
						5435.05	199829	5415.07	194927
						5440.05	198667	5420.07	194612
						5445.05	199226	5425.07	195388
						5450.05	199356	5430.07	194502
						5455.05	199547	5435.07	195459
						5460.05	199102	5440.07	194275
						5465.05	198611	5445.07	194940
						5470.05	198568	5450.07	195618
						5475.05	198578	5455.07	194934
						5480.05	199084	5460.07	195445
						5485.05	199408	5465.07	194195
						5490.05	198277	5470.07	194606
						5495.05	198917	5475.07	195508
						5500.05	198759	5485.07	195956
						5505.05	198829	5490.07	195140
						5510.05	199536	5495.07	194912
						5515.05	198294	5500.07	195589
						5520.05	199289	5505.07	195226
						5525.05	199600	5510.07	194017
						5530.05	199795	5515.07	195780
						5535.05	199378	5520.07	194643
						5540.05	199499	5525.07	195767
						5545.05	198757	5530.07	195657
						5550.05	199285	5535.07	195799
						5555.05	199057	5540.07	196090
						5560.05	199312	5545.07	195464
						5565.05	199450	5550.07	195975
						5570.05	198805	5555.07	196222
						5575.05	199501	5560.07	195502
						5580.05	198524	5565.07	195146
						5585.05	198571	5570.07	196651
						5590.05	199152	5575.07	195552
						5595.05	199014	5580.07	195915
						5600.05	200199	5585.07	195860
						5605.05	198395	5590.07	195791
						5610.05	198821	5595.07	196483
						5615.05	198835	5600.07	194637
						5620.05	199208	5605.07	195179
						5625.05	198888	5610.07	195155
						5630.05	198818	5615.07	195763
						5635.05	198899	5620.07	195393
						5640.05	199480	5625.07	196059
						5645.05	199060	5630.07	195922
						5650.05	200521	5635.07	194787
						5655.05	198995	5640.07	196016
						5660.05	199253	5645.07	195325
						5665.05	199490	5650.07	194980
						5670.05	199248	5655.07	195672
						5675.05	198564	5660.07	195815
						5680.05	199035	5665.07	195272
						5685.05	199926	5670.07	195699
						5690.05	199507	5675.07	194616
						5695.05	199318	5680.07	195761
						5700.05	199413	5685.07	195510
						5705.05	199597	5690.07	195739
						5710.05	199547	5695.07	195790
						5715.05	199275	5700.07	195480
						5720.05	199530	5705.07	195250
						5725.05	199287	5710.07	195724
						5730.05	199459	5715.07	195545
						5735.05	199023	5720.07	195592
						5740.05	199873	5725.07	196295
						5745.05	199366	5730.07	195519
						5750.05	199440	5735.07	195737
						5755.05	199772	5740.07	196366
						5760.05	199829	5745.07	195976
						5765.05	199367	5750.07	195922
						5770.05	199769	5755.07	195464
						5775.05	199301	5760.07	195344
						5780.05	199514	5765.07	195685
						5785.05	200733	5775.07	195264
						5790.05	199130	5780.07	195735
						5795.05	199604	5785.07	195336
						5800.05	198994	5790.07	195871
						5805.05	198936	5795.07	195389
						5810.05	199763	5800.07	195672
						5815.05	200264	5815.07	196003
						5820.05	199282	5820.07	195853
						5825.05	200027	5825.07	194891
						5830.05	199522	5830.07	194482
						5835.05	200050	5835.07	195326
						5840.05	200147	5840.07	196087
						5845.05	199713	5845.07	195485
						5850.05	199695	5850.07	196606
						5855.05	199813	5855.07	196260
						5860.05	200374	5860.07	195170
						5865.05	199736	5865.07	196318
						5870.05	199231	5870.07	195910
						5875.05	199480	5875.07	195509
						5880.05	199448	5880.07	195612
						5885.05	200281	5885.07	195839
						5890.05	199922	5890.07	195980
						5895.05	199688	5895.07	195991
						5900.05	200277	5900.07	195474
						5905.05	199217	5905.07	195359
						5910.05	199655	5910.07	195803
						5915.05	199462	5915.07	195357
						5920.05	199620	5920.07	195928
						5925.05	200334	5925.07	195780
						5930.05	199417	5930.07	195920
						5935.05	200516	5935.07	195882
						5940.05	200335	5940.07	195295
						5945.05	199518	5945.07	196085
						5950.05	199847	5950.07	196496
						5955.05	200008	5955.07	195780
						5960.05	199976	5960.07	196021
						5965.05	199540	5965.07	196738
						5970.05	199857	5970.07	196089
						5975.05	199671	5975.07	195174
						5980.05	200022	5980.07	196078
						5985.05	200370	5985.07	195907
						5990.05	200320	5990.07	195481
						5995.05	199263	5995.07	196358
						6000.05	199909	6000.07	196444
						6005.05	200102	6005.07	196094
						6010.05	200046	6010.07	196043
						6015.05	199870	6015.07	195940
						6020.05	200252	6020.07	196185
						6025.05	200040	6025.07	195144
						6030.05	198747	6030.07	196420
						6035.05	199882	6035.07	196175
						6040.05	198945	6040.07	195975
						6045.05	200555	6045.07	195861
						6050.05	199610	6050.07	195738
						6055.05	199414	6055.07	195666
						6060.05	200763	6060.07	195272
						6065.05	200320	6065.07	196008
						6070.05	199339	6070.07	195613
						6075.05	199849	6075.07	194895
						6080.05	200361	6080.07	196419
						6085.05	200279	6085.07	196090
						6090.05	199811	6090.07	195287
						6095.05	199846	6095.07	195793
						6100.05	199692	6100.07	196282
						6105.05	199915	6105.07	196303
						6110.05	200951	6110.07	196309
						6115.05	198895	6115.07	196480
						6120.05	199255	6120.07	196042
						6125.05	200489	6125.07	196178
						6130.05	200657	6130.07	196757
						6135.05	199885	6135.07	195799
						6140.05	199636	6140.07	196211
						6145.05	199660	6145.07	195250
						6150.05	200711	6150.07	195801
						6155.05	199051	6155.07	195956
						6160.05	199942	6160.07	196633
						6165.05	199452	6165.07	196796
						6170.05	199761	6170.07	196507
						6175.05	200391	6175.07	196137
						6180.05	199856	6180.07	196366
						6185.05	200146	6185.07	196451
						6190.05	199887	6190.07	195755
						6195.05	199750	6195.07	196166
						6200.05	199570	6200.07	196281
						6205.05	200146	6205.07	197109
						6210.05	200621	6210.07	196426
						6215.05	200198	6215.07	196218
						6220.05	199575	6220.07	197664
						6225.05	199490	6225.07	196451
						6230.05	199915	6230.07	196034
						6235.05	199955	6235.07	196413
						6240.05	199189	6240.07	196459
						6245.05	200134	6245.07	196387
						6250.05	200586	6250.07	196491
						6255.05	201267	6255.07	195952
						6260.05	200196	6260.07	194945
						6265.05	200446	6265.07	196711
						6270.05	199766	6270.07	196338
						6275.05	201319	6275.07	196435
						6280.05	200958	6280.07	196360
						6285.05	199378	6285.07	196458
						6290.05	200837	6290.07	195886
						6295.05	200563	6295.07	196738
						6300.05	200440	6300.07	195932
						6305.05	200458	6305.07	196456
						6310.05	199838	6310.07	196036
						6315.05	199811	6315.07	195718
						6320.05	199983	6320.07	196952
						6325.05	199235	6325.07	196223
						6330.05	200602	6330.07	196230
						6335.05	200818	6335.07	196088
						6340.05	200156	6340.07	195576
						6345.05	201373	6345.07	195994
						6350.05	200477	6350.07	196623
						6355.05	201361	6355.07	196552
						6360.05	200719	6360.07	196876
						6365.05	200323	6365.07	196422
						6370.05	200069	6370.07	196400
						6375.05	200854	6375.07	196502
						6380.05	200720	6380.07	196505
						6385.05	200472	6385.07	196269
						6390.05	201200	6390.07	197362
						6395.05	200072	6395.07	197142
						6400.05	200414	6400.07	196013
						6405.05	200848	6405.07	196326
						6410.05	200686	6410.07	197061
						6415.05	199966	6415.07	196424
						6420.05	200574	6420.07	195655
						6425.05	200378	6425.07	196845
						6430.05	200335	6430.07	197062
						6435.05	199777	6435.07	197210
						6440.05	200043	6440.07	197103
						6445.05	201568	6445.07	196627
						6450.05	200985	6450.07	196422
						6455.05	200103	6455.07	196804
						6460.05	200810	6460.07	196266
						6465.05	201970	6465.07	196815
						6470.05	200879	6470.07	197545
						6475.05	201259	6475.07	196436
						6480.05	201968	6480.07	196111
						6485.05	200957	6485.07	196231
						6490.05	201393	6490.07	196509
						6495.05	200587	6495.07	196018
						6500.05	200837	6500.07	196368
						6505.05	201279	6505.07	196164
						6510.05	201494	6510.07	196780
						6515.05	200016	6515.07	196887
						6520.05	200317	6525.07	196407
						6525.05	202220	6530.07	196955
						6530.05	200675	6535.07	196545
						6535.05	201163	6540.07	195761
						6540.05	200348	6545.07	196038
						6545.05	201178	6550.07	196662
						6550.05	200631	6555.07	196219
						6555.05	201460	6560.07	196376
						6560.05	201079	6565.07	196504
						6565.05	202098	6570.07	196559
						6570.05	201526	6575.07	196668
						6575.05	200959	6580.07	197118
						6580.05	200740	6585.07	195983
						6585.05	199971	6590.07	196800
						6590.05	200820	6595.07	195952
						6595.05	200689	6600.07	196826
						6600.05	201113	6605.07	196623
						6605.05	201241	6610.07	195592
						6610.05	201095	6615.07	196393
						6615.05	201482	6620.07	196010
						6620.05	200712	6625.07	196185
						6625.05	200563	6630.07	197421
						6630.05	200742	6635.07	196153
						6635.05	201098	6640.07	196808
						6640.05	200553	6645.07	196271
						6645.05	200306	6650.07	197570
						6650.05	200460	6655.07	197501
						6655.05	200995	6660.07	197815
						6660.05	200343	6665.07	196915
						6665.05	200809	6670.07	196988
						6670.05	201278	6675.07	196923
						6675.05	201196	6680.07	196572
						6680.05	200378	6685.07	197414
						6685.05	200761	6690.07	197405
						6690.05	201440	6695.07	195570
						6695.05	200800	6700.07	196101
						6700.05	200600	6705.07	196882
						6705.05	200576	6710.07	197125
						6710.05	201283	6715.07	196098
						6715.05	201434	6720.07	196960
						6720.05	201448	6725.07	196393
						6725.05	201781	6730.07	196545
						6730.05	201242	6735.07	196987
						6735.05	200922	6740.07	196205
						6740.05	201198	6745.07	196732
						6745.05	200952	6750.07	196516
						6750.05	201890	6755.07	196391
						6755.05	201771	6760.07	196262
						6760.05	200953	6765.07	196575
						6765.05	202359	6770.07	196606
						6770.05	201620	6775.07	196611
						6775.05	200673	6780.07	197400
						6780.05	200935	6785.07	197069
						6785.05	201848	6790.07	197617
						6790.05	200949	6795.07	196223
						6795.05	200092	6800.07	196929
						6800.05	201867	6805.07	196325
						6805.05	201134	6810.07	197516
						6810.05	201072	6815.07	197667
						6815.05	202078	6820.07	197244
						6820.05	201092	6825.07	197489
						6825.05	200879	6830.07	197744
						6830.05	201426	6835.07	198154
						6835.05	201292	6840.07	197166
						6840.05	200406	6845.07	197334
						6845.05	200917	6850.07	196394
						6850.05	201760	6855.07	197494
						6855.05	200965	6860.07	197116
						6860.05	200999	6865.07	196807
						6865.05	201512	6870.07	196371
						6870.05	200677	6875.07	196521
						6875.05	200717	6880.07	198087
						6880.05	201057	6885.07	196065
						6885.05	201124	6890.07	197698
						6890.05	201591	6895.07	196889
						6895.05	201754	6905.07	196934
						6900.05	200923	6910.07	196206
						6905.05	201995	6915.07	196790
						6910.05	201677	6920.07	197851
						6915.05	202157	6925.07	196712
						6920.05	201673	6930.07	196868
						6925.05	201006	6935.07	197265
						6930.05	201150	6940.07	196486
						6935.05	202515	6945.07	196906
						6940.05	200787	6950.07	197427
						6945.05	201063	6955.07	197442
						6950.05	201243	6960.07	197486
						6955.05	201188	6965.07	196887
						6960.05	201546	6970.07	196370
						6965.05	201117	6975.07	197709
						6970.05	202080	6980.07	196565
						6975.05	201406	6985.07	196639
						6980.05	201025	6990.07	196858
						6985.05	201024	6995.07	196866
						6990.05	200962	7000.07	198006
						6995.05	201605	7005.07	195881
						7000.05	201868	7010.07	196822
						7005.05	201587	7015.07	197874
						7010.05	201169	7020.07	196976
						7015.05	202401	7025.07	196909
						7020.05	201345	7030.07	196534
						7025.05	201593	7035.07	197237
						7030.05	201005	7040.07	196338
						7035.05	202039	7045.07	197797
						7040.05	201327	7050.07	197521
						7045.05	200737	7055.07	197080
						7050.05	201450	7060.07	197794
						7055.05	201601	7065.07	196971
						7060.05	202122	7070.07	197374
						7065.05	201829	7075.07	197699
						7070.05	200426	7080.07	196829
						7075.05	200640	7085.07	196332
						7080.05	200895	7090.07	197495
						7085.05	201477	7095.07	197374
						7090.05	201836	7100.07	197149
						7095.05	201562	7105.07	196813
						7100.05	201433	7110.07	196550
						7105.05	201578	7115.07	196407
						7110.05	202290	7120.07	196838
						7115.05	201665	7125.07	196833
						7120.05	202119	7130.07	197671
						7125.05	201229	7135.07	196832
						7130.05	202062	7140.07	198154
						7135.05	201213	7145.07	197112
						7140.05	201155	7150.07	198189
						7145.05	200496	7155.07	196711
						7150.05	201167	7160.07	197162
						7155.05	202027	7165.07	197810
						7160.05	201857	7170.07	197272
						7165.05	201625	7175.07	197151
						7170.05	201678	7180.07	196280
						7175.05	201585	7185.07	196442
						7180.05	199933	7190.07	198042
						7185.05	201976	7195.07	196719
						7190.05	201452	7200.07	197399
						7195.05	200900	7205.07	197448
						7200.05	202094	7210.07	196408
						7205.05	201423	7215.07	197354
						7210.05	202152	7220.07	197119
						7215.05	201766	7225.07	197940
						7220.05	200892	7230.07	197415
						7225.05	201484	7235.07	197774
						7230.05	201706	7240.07	197597
						7235.05	200978	7245.07	196993
						7240.05	202217	7250.07	196477
						7245.05	202051	7255.07	197725
						7250.05	202319	7260.07	196983
						7255.05	201671	7265.07	197634
						7260.05	202000	7270.07	197138
						7265.05	201451	7275.07	197874
						7270.05	201805	7280.07	197549
						7275.05	200987	7285.07	197291
						7280.05	201238	7290.07	197488
						7285.05	202081	7295.07	196572
						7290.05	202182	7300.07	198000
						7295.05	200703	7305.07	196592
						7300.05	201785	7310.07	198829
						7305.05	201775	7315.07	198323
						7310.05	201910	7320.07	197362
						7315.05	201541	7325.07	196905
						7320.05	201415	7330.07	197019
						7325.05	201808	7335.07	197951
						7330.05	201921	7340.07	197334
						7335.05	202209	7345.07	198198
						7340.05	201105	7350.07	197820
						7345.05	201531	7355.07	198261
						7350.05	202128	7360.07	198454
						7355.05	201755	7365.07	197221
						7360.05	201724	7370.07	196895
						7365.05	202405	7375.07	197902
						7370.05	201886	7380.07	197544
						7375.05	202580	7385.07	197792
						7380.05	201217	7390.07	197889
						7385.05	202206	7395.07	197265
						7390.05	201544	7400.07	198580
						7395.05	201229	7405.07	198662
						7400.05	201143	7410.07	197979
						7405.05	201622	7415.07	197077
						7410.05	202209	7420.07	197914
						7415.05	202122	7425.07	198495
						7420.05	202950	7430.07	198070
						7425.05	202028	7435.07	197459
						7430.05	202524	7440.07	198043
						7435.05	201575	7445.07	197960
						7440.05	202217	7450.07	197496
						7445.05	201598	7455.07	197554
						7450.05	202325	7460.07	197432
						7455.05	201339	7465.07	198246
						7460.05	201974	7470.07	197379
						7465.05	201519	7475.07	198263
						7470.05	202814	7480.07	196787
						7475.05	201989	7485.07	197493
						7480.05	201888	7490.07	197379
						7485.05	201962	7495.07	197983
						7490.05	202195	7500.07	197492
						7495.05	201671	7505.07	197367
						7500.05	201523	7510.07	197648
						7505.05	201931	7515.07	197931
						7510.05	202394	7520.07	197611
						7515.05	201646	7525.07	197751
						7520.05	202441	7530.07	198017
						7525.05	202963	7535.07	198255
						7530.05	203438	7540.07	198321
						7535.05	203112	7545.07	197403
						7540.05	201716	7550.07	197433
						7545.05	201209	7555.07	198149
						7550.05	202000	7560.07	197566
						7555.05	202680	7565.07	198698
						7560.05	201979	7570.07	197713
						7565.05	202418	7575.07	198018
						7570.05	201898	7580.07	197710
						7575.05	202010	7585.07	197571
						7580.05	201512	7590.07	197983
						7585.05	201860	7595.07	198151
						7590.05	201706	7600.07	197473
						7595.05	202645	7605.07	198316
						7600.05	202786	7610.07	198377
						7605.05	200806	7615.07	197705
						7610.05	201982	7620.07	197886
						7615.05	201755	7625.07	197135
						7620.05	202106	7630.07	198352
						7625.05	202184	7635.07	198021
						7630.05	202427	7640.07	198151
						7635.05	203643	7645.07	199094
						7640.05	202362	7650.07	198353
						7645.05	201776	7655.07	198730
						7650.05	203018	7660.07	198351
						7655.05	202003	7665.07	198146
						7660.05	202421	7670.07	198745
						7665.05	202026	7675.07	197491
						7670.05	202261	7680.07	197066
						7675.05	202765	7685.07	198497
						7680.05	201837	7690.07	196358
						7685.05	201979	7695.07	199415
						7690.05	202441	7700.07	197831
						7695.05	202114	7705.07	197970
						7700.05	202226	7710.07	198463
						7705.05	202658	7715.07	197121
						7710.05	201963	7720.07	198603
						7715.05	202639	7725.07	198479
						7720.05	202091	7730.07	197834
						7725.05	202579	7735.07	198555
						7730.05	202492	7740.07	197324
						7735.05	202878	7745.07	197643
						7740.05	202081	7750.07	198336
						7745.05	201514	7755.07	198625
						7750.05	201571	7760.07	198157
						7755.05	201898	7765.07	198152
						7760.05	201324	7770.07	197857
						7765.05	201982	7775.07	198551
						7770.05	202683	7780.07	198361
						7775.05	201366	7785.07	197943
						7780.05	202636	7790.07	198302
						7785.05	202986	7795.07	198597
						7790.05	202183	7800.07	197624
						7795.05	202543	7805.07	199035
						7800.05	202537	7810.07	197878
						7805.05	202810	7815.07	198249
						7810.05	200816	7820.07	197667
						7815.05	201524	7825.07	198122
						7820.05	201163	7830.07	198688
						7825.05	201668	7835.07	197990
						7830.05	202722	7840.07	199170
						7835.05	202616	7845.07	198347
						7840.05	203407	7850.07	196540
						7845.05	203132	7855.07	197883
						7850.05	202285	7860.07	198415
						7855.05	202878	7865.07	197558
						7860.05	202159	7870.07	198515
						7865.05	203460	7875.07	197987
						7870.05	203020	7880.07	198869
						7875.05	203255	7885.07	198733
						7880.05	202004	7890.07	198091
						7885.05	202570	7895.07	198657
						7890.05	202615	7900.07	198114
						7895.05	202711	7905.07	198862
						7900.05	202462	7910.07	198867
						7905.05	201488	7915.07	198322
						7910.05	202837	7920.07	199174
						7915.05	202584	7925.07	198303
						7920.05	202466	7930.07	198393
						7925.05	202907	7935.07	198544
						7930.05	203149	7940.07	198725
						7935.05	202106	7945.07	197927
						7940.05	201959	7950.07	198025
						7945.05	202893	7955.07	198361
						7950.05	202452	7960.07	199511
						7955.05	202095	7965.07	198267
						7960.05	203560	7970.07	197436
						7965.05	202967	7975.07	198056
						7970.05	202676	7980.07	197790
						7975.05	202367	7985.07	198138
						7980.05	202528	7990.07	198313
						7985.05	203007	7995.07	198803
						7990.05	202473	8000.07	198262
						7995.05	202597	8005.07	198825
						8000.05	202495	8010.07	198408
						8005.05	203296	8015.07	198900
						8010.05	202164	8020.07	198523
						8015.05	202736	8025.07	198159
						8020.05	201911	8030.07	197885
						8025.05	201793	8035.07	197801
						8030.05	202355	8040.07	198302
						8035.05	202976	8045.07	198607
						8040.05	202831	8050.07	198749
						8045.05	203341	8055.07	198130
						8050.05	202928	8060.07	199158
						8055.05	202433	8065.07	198749
						8060.05	202276	8070.07	198069
						8065.05	202315	8075.07	197923
						8070.05	202709	8080.07	198465
						8075.05	203222	8085.07	198182
						8080.05	201797	8090.07	198874
						8085.05	202189	8095.07	198867
						8090.05	202880	8100.07	198971
						8095.05	202641	8105.07	198242
						8100.05	202717	8110.07	197765
						8105.05	202930	8115.07	198603
						8110.05	202850	8120.07	198867
						8115.05	202831	8125.07	199150
						8120.05	202164	8130.07	198750
						8125.05	203875	8135.07	198697
						8130.05	202216	8140.07	198193
						8135.05	202550	8145.07	197782
						8140.05	202765	8150.07	198492
						8145.05	203238	8155.07	198501
						8150.05	202984	8160.07	198632
						8155.05	203002	8165.07	198879
						8160.05	202827	8170.07	198378
						8165.05	203482	8175.07	197458
						8170.05	202450	8180.07	198104
						8175.05	202825	8185.07	197611
						8180.05	202892	8190.07	198954
						8185.05	203459	8195.07	198635
						8190.05	203793	8200.07	197959
						8195.05	202697	8205.07	198242
						8200.05	203288	8210.07	198614
						8205.05	203130	8215.07	198681
						8210.05	202815	8220.07	198612
						8215.05	202932	8225.07	197393
						8220.05	202905	8230.07	197553
						8225.05	202515	8235.07	198528
						8230.05	203297	8240.07	198546
						8235.05	202522	8245.07	199159
						8240.05	203326	8250.07	199010
						8245.05	203181	8255.07	198132
						8250.05	202500	8260.07	198185
						8255.05	203563	8265.07	199240
						8260.05	203525	8270.07	198219
						8265.05	202227	8275.07	199426
						8270.05	203063	8280.07	197470
						8275.05	203907	8285.07	198536
						8280.05	202618	8290.07	198138
						8285.05	203424	8295.07	198309
						8290.05	203359	8300.07	198598
						8295.05	203196	8305.07	198823
						8300.05	202881	8310.07	198669
						8305.05	202904	8315.07	198349
						8310.05	202891	8320.07	198331
						8315.05	201915	8325.07	198301
						8320.05	202850	8330.07	198439
						8325.05	203573	8335.07	198988
						8330.05	202637	8340.07	199026
						8335.05	202617	8345.07	198514
						8340.05	202855	8350.07	198513
						8345.05	202723	8355.07	198447
						8350.05	203649	8360.07	198358
						8355.05	202890	8365.07	198655
						8360.05	203226	8370.07	199042
						8365.05	203137	8375.07	199455
						8370.05	202245	8380.07	198856
						8375.05	203319	8385.07	198537
						8380.05	202931	8390.07	198620
						8385.05	203554	8395.07	198294
						8390.05	202797	8400.07	199417
						8395.05	201594	8405.07	199041
						8400.05	203098	8410.07	199043
						8405.05	202505	8415.07	198919
						8410.05	202119	8420.07	198479
						8415.05	202747	8425.07	198564
						8420.05	202628	8430.07	198147
						8425.05	202300	8435.07	197799
						8430.05	203401	8440.07	198334
						8435.05	202511	8445.07	199189
						8440.05	202716	8450.07	198154
						8445.05	203402	8455.07	198578
						8450.05	202775	8460.07	198270
						8455.05	203568	8465.07	199169
						8460.05	203254	8470.07	198900
						8465.05	203238	8475.07	198837
						8470.05	201813	8480.07	198853
						8475.05	203029	8485.07	198825
						8480.05	201981	8490.07	199196
						8485.05	203540	8495.07	198551
						8490.05	202779	8500.07	198840
						8495.05	202506	8505.07	199842
						8500.05	203630	8510.07	198672
						8505.05	202752	8515.07	199149
						8510.05	202528	8520.07	199733
						8515.05	202785	8525.07	198568
						8520.05	203120	8530.07	199310
						8525.05	203576	8535.07	198446
						8530.05	202691	8540.07	199168
						8535.05	202475	8545.07	198246
						8540.05	202329	8550.07	198411
						8545.05	203919	8555.07	198490
						8550.05	203050	8560.07	199489
						8555.05	203093	8565.07	199371
						8560.05	203142	8570.07	198171
						8565.05	202706	8575.07	199330
						8570.05	203201	8580.07	197691
						8575.05	202545	8585.07	198789
						8580.05	203249	8590.07	199191
						8585.05	203817	8595.07	199871
						8590.05	203532	8600.07	199247
						8595.05	203510	8605.07	199207
						8600.05	203609	8610.07	198789
						8605.05	203363	8615.07	199278
						8610.05	202469	8620.07	198725
						8615.05	202526	8625.07	199207
						8620.05	202592	8630.07	198683
						8625.05	203232	8635.07	198802
						8630.05	203363	8640.07	198563
						8635.05	202244	8645.07	199393
						8640.05	204083	8650.07	198524
						8645.05	203255	8655.07	199246
						8650.05	202234	8660.07	198692
						8655.05	202554	8665.07	199014
						8660.05	202861	8670.07	199762
						8665.05	202619	8675.07	200066
						8670.05	204129	8680.07	198994
						8675.05	202188	8685.07	199384
						8680.05	203722	8690.07	199119
						8685.05	203287	8695.07	198776
						8690.05	204198	8700.07	199045
						8695.05	203605	8705.07	198584
						8700.05	203623	8710.07	199503
						8705.05	203588	8715.07	198821
						8710.05	203192	8720.07	199205
						8715.05	203450	8725.07	199629
						8720.05	203535	8730.07	199170
						8725.05	202922	8735.07	198984
						8730.05	203313	8760.07	200484
						8735.05	203693	8765.07	199457
						8740.05	203366	8770.07	199511
						8745.05	202727	8775.07	198943
						8750.05	203565	8780.07	199490
						8755.05	202898	8785.07	199457
						8760.05	202828	8790.07	199529
						8765.05	202560	8795.07	199202
						8770.05	203430	8800.07	198867
						8775.05	203623	8805.07	198216
						8780.05	203170	8810.07	198756
						8785.05	204099	8815.07	200134
						8790.05	203813	8820.07	199393
						8795.05	203923	8825.07	199142
						8800.05	202735	8830.07	199488
						8805.05	203886	8835.07	200056
						8810.05	204040	8840.07	200070
						8815.05	202282	8845.07	199267
						8820.05	203009	8850.07	198464
						8825.05	202920	8855.07	198227
						8830.05	203256	8860.07	200047
						8835.05	204157	8865.07	199763
						8840.05	203162	8870.07	199784
						8845.05	202762	8875.07	198452
						8850.05	204009	8880.07	198991
						8855.05	203074	8885.07	199716
						8860.05	203659	8890.07	200036
						8865.05	203919	8895.07	198894
						8870.05	203251	8900.07	198758
						8875.05	203608	8905.07	199813
						8880.05	203366	8910.07	198999
						8885.05	203476	8915.07	199508
						8890.05	202373	8920.07	199467
						8895.05	203963	8925.07	198978
						8900.05	203359	8930.07	199409
						8905.05	204335	8935.07	199168
						8910.05	203304	8940.07	199362
						8915.05	203491	8945.07	199205
						8920.05	204786	8950.07	198703
						8925.05	203535	8955.07	198125
						8930.05	203123	8960.07	199301
						8935.05	202808	8965.07	198029
						8940.05	203526	8970.07	198907
						8945.05	203275	8975.07	198747
						8950.05	204048	8980.07	198738
						8955.05	203578	8985.07	198474
						8960.05	203646	8990.07	198577
						8965.05	204589	8995.07	198165
						8970.05	203950	9000.07	199330
						8975.05	203111	9005.07	199515
						8980.05	204164	9010.07	198581
						8985.05	204265	9015.07	198588
						8990.05	204078	9020.07	199758
						8995.05	203910	9025.07	198402
						9000.05	203282	9030.07	198619
						9005.05	203014	9035.07	198815
						9010.05	204647	9040.07	198883
						9015.05	203933	9045.07	199032
						9020.05	205045	9050.07	199361
						9025.05	205518	9055.07	199242
						9030.05	204675	9060.07	198823
						9035.05	203818	9065.07	199583
						9040.05	204304	9070.07	199470
						9045.05	203901	9075.07	199406
						9050.05	204222	9085.07	199219
						9055.05	203989	9090.07	198901
						9060.05	204674	9095.07	199698
						9065.05	203557	9100.07	199502
						9070.05	204415	9105.07	198649
						9075.05	204402	9110.07	199669
						9080.05	203978	9115.07	199797
						9085.05	204105	9120.07	199769
						9090.05	203536	9125.07	200090
						9095.05	203803	9130.07	199380
						9100.05	204483	9135.07	199437
						9105.05	204306	9140.07	199793
						9110.05	204599	9145.07	199141
						9115.05	204509	9150.07	199826
						9120.05	204263	9155.07	199769
						9125.05	204143	9160.07	197792
						9130.05	203926	9165.07	199268
						9135.05	204222	9170.07	199030
						9140.05	204112	9175.07	199630
						9145.05	204538	9180.07	199021
						9150.05	204689	9185.07	199058
						9155.05	204678	9190.07	199088
						9160.05	203785	9195.07	200446
						9165.05	204042	9200.07	199708
						9170.05	203817	9205.07	199950
						9175.05	203980	9210.07	199090
						9180.05	203682	9215.07	198950
						9185.05	204102	9220.07	199388
						9190.05	203934	9225.07	199807
						9195.05	204214	9230.07	199292
						9200.05	204047	9235.07	198989
						9205.05	203434	9240.07	198986
						9210.05	203807	9245.07	199758
						9215.05	204507	9250.07	199178
						9220.05	204299	9255.07	199035
						9225.05	204594	9260.07	199931
						9230.05	204558	9265.07	199618
						9235.05	203362	9270.07	198603
						9240.05	203118	9275.07	199270
						9245.05	205213	9280.07	199015
						9250.05	204251	9285.07	199508
						9255.05	203628	9290.07	198649
						9260.05	204266	9295.07	199361
						9265.05	204248	9300.07	198351
						9270.05	203670	9305.07	199756
						9275.05	203626	9310.07	198542
						9280.05	203784	9315.07	198616
						9285.05	203735	9320.07	199416
						9290.05	202913	9325.07	200405
						9295.05	204554	9330.07	199031
						9300.05	203992	9335.07	198974
						9305.05	204486	9340.07	199510
						9310.05	203235	9345.07	198884
						9315.05	203215	9350.07	199491
						9320.05	204051	9355.07	199681
						9325.05	203334	9360.07	199520
						9330.05	203982	9365.07	200472
						9335.05	204149	9370.07	198754
						9340.05	203942	9375.07	199956
						9345.05	204062	9380.07	199145
						9350.05	203838	9385.07	199096
						9355.05	204319	9390.07	200082
						9360.05	204004	9395.07	199704
						9365.05	204281	9400.07	199921
						9370.05	203673	9405.07	199637
						9375.05	204916	9410.07	199244
						9380.05	204116	9415.07	198659
						9385.05	203699	9420.07	199972
						9390.05	204465	9425.07	199151
						9395.05	203739	9430.07	198977
						9400.05	203848	9435.07	199358
						9405.05	204108	9440.07	199306
						9410.05	204588	9445.07	198992
						9415.05	204011	9450.07	199514
						9420.05	204113	9455.07	198931
						9425.05	204768	9460.07	200427
						9430.05	204261	9465.07	198834
						9435.05	204011	9470.07	199158
						9440.05	204313	9475.07	199762
						9445.05	204625	9480.07	199683
						9450.05	204062	9485.07	200204
						9455.05	203837	9490.07	199506
						9460.05	203943	9495.07	198479
						9465.05	203481	9500.07	199538
						9470.05	203996	9505.07	198977
						9475.05	204319	9510.07	199616
						9480.05	204060	9515.07	198591
						9485.05	204955	9520.07	199820
						9490.05	203161	9525.07	200136
						9495.05	203860	9530.07	199258
						9500.05	204436	9535.07	198985
						9505.05	203574	9540.07	199455
						9510.05	203896	9545.07	199446
						9515.05	204490	9550.07	199035
						9520.05	205071	9555.07	198691
						9525.05	203490	9560.07	198704
						9530.05	204017	9565.07	199935
						9535.05	204809	9570.07	199805
						9540.05	203674	9575.07	200220
						9545.05	203854	9580.07	200317
						9550.05	203467	9585.07	198451
						9555.05	203476	9590.07	199973
						9560.05	203148	9595.07	199926
						9565.05	204154	9600.07	199245
						9570.05	204510	9605.07	199229
						9575.05	203940	9610.07	199625
						9580.05	204099	9615.07	199873
						9585.05	204687	9620.07	199212
						9590.05	203867	9625.07	200142
						9595.05	204301	9630.07	199344
						9600.05	204324	9635.07	200098
						9605.05	203771	9640.07	198957
						9610.05	204579	9645.07	199687
						9615.05	204047	9650.07	198597
						9620.05	205411	9655.07	199269
						9625.05	204903	9660.07	199514
						9630.05	204197	9665.07	199737
						9635.05	205195	9670.07	199712
						9640.05	204262	9675.07	200248
						9645.05	204969	9680.07	199489
						9650.05	204065	9685.07	199657
						9655.05	204384	9690.07	198220
						9660.05	205641	9695.07	199629
						9665.05	203861	9700.07	199256
						9670.05	204185	9705.07	199099
						9675.05	204710	9710.07	199542
						9680.05	203936	9715.07	199291
						9685.05	205134	9720.07	199959
						9690.05	204195	9725.07	199693
						9695.05	203858	9730.07	199466
						9700.05	204521	9735.07	200138
						9705.05	204214	9740.07	200058
						9710.05	204702	9745.07	199139
						9715.05	205100	9750.07	199390
						9720.05	204792	9755.07	200237
						9725.05	203765	9760.07	199235
						9730.05	204466	9765.07	199954
						9735.05	203878	9770.07	199521
						9740.05	204437	9775.07	199002
						9745.05	204252	9780.07	200154
						9750.05	203833	9785.07	200278
						9755.05	203768	9790.07	199955
						9760.05	204924	9795.07	199815
						9765.05	204512	9800.07	200574
						9770.05	204650	9805.07	199914
						9775.05	204124	9810.07	199180
						9780.05	205281	9815.07	199487
						9785.05	204130	9820.07	200125
						9790.05	204920	9825.07	199686
						9795.05	204689	9830.07	199298
						9800.05	204233	9835.07	199813
						9805.05	205251	9840.07	199963
						9810.05	205187	9845.07	199882
						9815.05	204135	9850.07	199594
						9820.05	204088	9855.07	199667
						9825.05	205236	9860.07	199083
						9830.05	204245	9865.07	199637
						9835.05	204022	9870.07	200264
						9840.05	204790	9875.07	199511
						9845.05	204189	9880.07	199515
						9850.05	204514	9885.07	199198
						9855.05	204258	9890.07	200801
						9860.05	204827	9895.07	199182
						9865.05	204810	9900.07	199473
						9870.05	204423	9905.07	200241
						9875.05	205262	9910.07	199395
						9880.05	203851	9915.07	200091
						9885.05	204396	9920.1	200286
						9890.05	204195	9925.1	199387
						9895.05	203687	9930.1	200285
						9900.05	204755	9935.1	199142
						9905.05	205068	9940.1	200095
						9910.05	204479	9945.1	200033
						9915.05	205267	9950.1	200132
						9920.05	203989	9955.1	200236
						9925.1	203998	9960.1	200177
								9965.1	199809
								9970.1	201088
								9975.1	199480
								9980.1	199311
								9985.1	200850
								9990.1	200046
								9995.1	200211
								10000.1	199258
								10005.1	199426
								10010.1	200617
								10015.1	200784
								10020.1	200188
								10025.1	200720
								10030.1	202152
								10035.1	200691
								10040.1	199984
								10045.1	200178
								10050.1	200041
								10055.1	199794
								10060.1	201108
								10065.1	199878
								10070.1	200135
								10075.1	200793
								10080.1	199817
[truncated: 1,870 more rows]

## Sheet: Supplementary Figure 7
		X	Y1	Y2	Y3	Y4	Y5	Y6	Y7	Y8	Y9	Y10	Y11	Y12	Y13	Y14	Y15	Y16	Y17	Y18	Y19	Y20	Y21	Y22	Y23	Y24	Y25	Y26
		560	13573.6	18479.9	20058.3	20285.7	20963.1	19532.8	19613.7	19103.5	18787.9	19335.8	18568.2	18833.3	19426.9	18747.5	20036.1	19186.8	19843.5	20849.3	21643.1	22070.5	23353.2	25520.9	27635.6	29030	30682.1	2033.6
		561	14162.9	20086.1	21433.2	21395.3	22229.9	21046.4	20783.5	20096.2	19957.2	19990.1	19985	19742.5	20030.6	19356.1	20268.2	19868.8	19777.8	21079.3	22285.5	22508.1	23735.7	25698.5	27747	29046	30529.6	2046.11
		562	14757.4	21268.9	22773.7	23259.6	23249.4	22338.6	21544.5	21420.6	20803.8	21291.6	20596.5	21056.6	21286.6	20076	21061.9	20465.1	21380.1	21208.2	22781.3	22558.7	23831.6	26075.9	27901.9	30682.1	31143	2133.71
		563	15468	22146.4	23917.7	24548.2	24753.3	23940.5	23021.7	22384.1	22009.8	22229.9	21415.5	21473.7	21557.2	21170.3	21777.4	21273.9	21461	21840.3	23181.1	23031.8	24160.7	26491.8	28008.3	30529.6	31952.2	1988.55
		564	16403.3	24013.9	25695.7	26202.6	26420.6	25295.4	24555.8	23894.9	23224.1	23307.7	22308.2	22462.5	22336.1	21423.1	22586.7	22032.5	21663.3	22439.8	23029.3	23082.4	24606.4	26747.7	29127.4	30804	31583.6	1885.94
		565	17331.6	25082.6	27538.9	27635.2	27521.1	26762.8	26590.4	25006.7	24872.4	24018.9	23586.1	23457.1	23262.1	22088.2	23171.3	22477.7	22002.2	23229.2	24067	24100	24991.5	26963.2	28825.2	31314.5	32592.9	1996.06
		566	18558.1	25789.5	29185.6	29358.3	29378.6	27929.5	27409.4	26352.1	26096.1	25642.5	24961	25153.6	24616.5	24051.9	24675.1	23363.3	22933.1	23836.7	24543.1	24971.2	25987.2	28158	29234	32107.7	33867.4	1893.45
		567	19434.3	28310	31479.4	30953.3	31451.4	30341.1	29256.7	28513.1	27807.7	27196.4	26734.9	25434.7	25211.8	24735.6	24682.4	23874.6	24153.1	24806.5	25906	25693.2	26914.9	28480.3	30729.7	32705.2	34315.4	2076.15
		568	20288.2	29762	32544.6	32900.7	33269.5	31677.6	31314.2	30534.1	29396.4	28312.6	27777.3	27163.8	26732.4	25825.2	26585.4	24791.3	24629.2	25650.1	26113.9	26438.3	27762.1	29518.3	31487	34277.3	35066.4	1981.04
		569	21069.2	32010.6	34636.1	35280.3	34969.6	34228.8	32832	32247.1	30780.7	30752.6	29515.7	29299.9	27749.4	27138.2	27252.4	26575.2	25982.1	26354.7	27675.8	27024	28343	30300.5	32468.4	35105	36143.8	1883.44
		570	22700.4	33318.1	36141.3	37436.1	37193.8	36164.2	34847.4	33931	32562.4	31868.4	30808.5	30181.2	28975	29013	28528.4	26387.6	26975.8	27970	27919.3	28599.3	29769.6	31987.9	33412	36065.1	37336.6	1953.51
		571	23408.9	35015.5	38716.3	39106.8	39693.6	39037.7	37209.1	35728.6	34730.3	34208.5	32664.2	32343.7	30917.7	29967.7	29492.9	28705.9	28299.9	28835.4	29696	28832.8	30694.2	33063.6	35293	37564.2	38917.9	2021.08
		572	24403.8	36826.7	41044.4	41412.1	41971.7	40765.9	39300.5	37407.9	36217.7	35769.3	34712.5	33999.8	32313.2	32104.7	30958.5	29919.4	29904.2	29477.6	30960.9	30407.1	31390.4	33888.1	36510.7	38739.4	40357.3	1953.51
		573	26177.2	39280.2	43418.7	44183.4	44022.3	43019.7	41928.5	40324.2	38300.5	38180.5	36696.8	35102.1	34282.4	33440	33144.9	31489.5	30869.5	31753.9	31596.3	31560.7	32783.7	35392.5	37989.4	40194.3	41340.6	2021.08
		574	27292.9	41054.5	45972.6	46705.1	46925.4	45447.8	43871.3	43178.3	40640.8	39987.2	38943.3	37300.8	36064.9	34949.3	34822.3	33096.5	32226.7	32600.6	32867.6	32877.8	34066	36989.8	38882.2	41703.7	43290.8	2133.71
		575	28586.7	43682.2	48199.1	50754.2	49404.4	48263.2	46589.8	45283.9	43556.8	42646.5	41131.2	39606.8	38203.5	36921	36475.1	35285.4	34679.4	33681.7	34078.7	33793.6	35417.8	37854.3	41274.3	43738.6	44728.4	2128.7
		576	29581.7	46374.7	50905.6	53089	53053.1	51272.8	49132.7	47765.9	45647.4	44534	42902.1	41407.2	39701.3	39313.3	37530.3	35784.6	35672.5	36171.9	35769.3	34557.2	37130	39754.9	42390.9	45228.7	47296.9	2153.73
		577	31344.7	48596.7	53315.3	56155	55511.5	54091.6	52598.2	51180.4	48491.4	47353.3	45760	44416.4	42010	40880.8	40428.9	38604	37752.1	37520.1	37920.4	37313.6	38729	41772.7	44925.8	47764	48683.7	2003.57
		578	32669.2	50915.9	57074.1	59194.9	58893.2	57022.7	56000.6	53495.1	51696.5	50402.6	47765.9	46251.7	44879.6	43086.3	42015.3	40763.3	38950.9	39290.3	38527.4	39047.9	40084.1	43068.4	46615.6	49833	50690	2128.7
		579	33926	53451.4	59922.1	61766.9	62753.3	60755.3	58730.8	56736.9	53965.7	52878.3	50895.4	48576	46740.9	45634.6	44820.6	42536.5	41902.7	41192.4	41182.2	40370.1	41746.8	45304.5	48932.8	52326.6	53523.4	2203.79
		580	35914.6	56950.5	63450.8	65381.8	65725.8	64159	62505.4	60058.7	56870.7	56031.4	53490	51704.2	49353.1	48558.3	46858.8	44915.3	43313.8	43219.2	43584.9	42618.3	44099	48006.9	50605.6	54223.6	56137	2098.67
		581	37181	58867.4	67387.1	69881.8	69516.5	67990.4	66553.7	64151.1	61194	59854.9	56291.4	54948.3	52364.4	50081.7	49048	47266.1	45570.6	44779.6	44966.4	44562.1	46723	49481.7	54045.4	56966.1	57679.5	2071.14
		582	38757.1	61322.9	70799.8	73628.5	73436.3	71878.8	68700.2	66926.4	64089.1	62048.3	60882.1	57146.3	54567.5	53379.5	51963.9	49707.1	47563.4	46110.9	46656.4	45719.1	48322.3	51704.3	55789.6	59894.3	60889.4	2306.41
		583	40594.8	64978.3	74989.8	76981.9	77278.2	76497.7	72930	70485.9	68780.6	65293.8	62257.4	60917.9	58169	55825.5	54274.4	53353.7	49984.2	49188.9	49147.9	49424.9	51141.9	54107	58767.1	62857.1	63590.4	2291.39
		584	42350	68327.1	78459.8	81284	81881.2	79704.6	76466.6	74537.7	71954	69477.5	67118	64089.3	60755.2	58993.8	57780	54978.9	52701	52372.3	51041.7	51257.4	53397.5	56945.4	61460.3	65553.4	66346.8	2358.97
		585	44234.6	72047.5	83261.2	85841.2	86633.1	84540.4	81018	79126.4	75483.7	73156	70278.5	66346.7	64241.6	62012.1	60662.7	58553	54948.1	53785.7	53888.5	53173.8	55766.3	60585.6	64575.6	69206	70244.8	2371.49
		586	45744.8	74979.4	86889.4	90181	90568.7	88254.5	85843.8	83389	79733.4	76833.3	73589.5	70491.1	67783.3	65617.1	63086.6	61240.3	57939.7	56731.7	57223.5	56564.3	58754	62645.3	67084.7	71637.6	72743.1	2504.17
		587	48294	80619.2	91794.9	95317.9	96013.7	93066.4	90456	87564.2	83582.1	81370	78381.6	74337.7	72140.9	68415.2	66432.1	64241.5	61173.2	60298.6	60383.7	59099.4	61387.7	66036.7	70335.8	75936.5	77197.5	2506.66
		588	50433.5	83527.4	96570.8	100328	99570.4	97819	94380.8	91124.1	87932.8	84973.9	81834.1	78509.3	75156.2	72205.9	70833.5	67252.5	63068.4	63277.7	62639.6	62433	64652.7	69397.8	73543.2	79781.4	80476	2586.77
		589	51642.6	86447.7	102001	105412	106238	103696	99154.9	96113.6	92612.8	90191.5	85279.9	82001	79418.1	75816.4	73114.6	70869.7	67123.1	66478.6	65436.1	66439.8	67203.6	72994.9	77281.1	83253.9	85026.1	2611.81
		590	54685.8	91606.2	105700	110569	111024	109097	104338	101526	97582.4	94863.7	88667.9	86058.1	82663.6	79662.9	76986.9	75912.6	70065.9	69571	68801.2	68267.5	71466.7	75380.9	80886.6	87595.6	88361.9	2787.06
		591	57203	96226.6	112846	115822	116947	114716	110879	107347	102480	98962.9	94805.9	91320.7	86640.9	83874.5	81276.8	78478	73033.8	72958.6	72286.2	72390	74220.9	79752	83924.9	91630	92355.8	2929.78
		592	58614.8	100234	117399	122158	122403	120642	116268	112846	106988	104130	98794.5	95299.6	90977.4	88976.9	84401.9	81380.3	77140.2	76107.6	76079	74716.9	77064.9	83655.6	88467.3	95470.7	96612.6	2997.38
		593	60662.3	105481	123667	127329	127523	127187	122408	116353	111869	109104	104275	99583.7	95344.1	92982.5	89395.5	85906.5	80676.5	80181.4	79035.2	78472.8	81857.6	87637.5	92852.5	100263	100889	3007.39
		594	63437.9	110720	127419	133090	134779	132194	127566	122137	118036	113672	108637	104700	100852	96331.6	93911.1	91014	84339.2	83313.3	81854.9	82621.8	85399.9	91624.9	97617.8	105534	105061	3185.19
		595	65767.4	114056	133724	140279	141455	138613	133513	128703	123632	120025	113956	109607	104607	101205	97868.9	94412.2	89296.1	86784.9	85681.8	86063.3	88972.1	94651.3	102301	109572	110837	3095.04
		596	69231.3	118208	138796	146096	146099	144062	138989	134270	127814	125012	119430	113922	109393	105921	101503	96975.2	92051.7	90710.1	90636.7	89756.8	91981.5	100313	105382	114176	115205	3282.85
		597	71066.8	124764	145722	153207	153274	150545	146944	140317	133882	130244	124604	119359	114329	110815	106001	104214	97264.3	95057.9	93451.9	93992.4	97317	103611	109251	119265	120655	3455.67
		598	75179.6	130147	150675	159404	160160	158491	152124	146134	140373	135919	130043	126193	119321	114740	110921	106790	99683.6	98557.7	97795.2	97033	100179	107651	114409	124839	126278	3663.55
		599	77288.6	134715	159117	167022	167499	164183	158288	154068	145567	141815	134217	129918	123619	119239	115207	113021	103049	103761	101463	102975	104947	112146	118231	129806	130548	3781.28
		600	79209.8	139233	164984	174432	173504	169939	165128	159120	150311	147294	140585	134693	129191	124549	119675	116228	108015	108061	105143	106362	109771	116499	123589	133612	135293	3696.12
		601	81651.6	144899	170666	181275	180697	177534	170843	164023	157408	153004	145642	139775	133941	129717	124173	119802	112496	111099	109739	110114	112172	121223	129297	140210	139652	3944.12
		602	84104.2	150481	178856	186468	187506	182449	176159	171078	163599	159125	150721	144791	138535	134423	128868	124213	117523	114926	113927	115119	118344	124720	134544	145972	145674	4294.89
		603	88097.6	154025	183291	194392	194398	189965	183611	176544	169185	163882	157582	149618	143643	138112	133364	129696	120993	119555	118112	117576	122164	130311	139357	151768	151409	4279.85
		604	89272.5	161388	191340	201243	202511	196795	190341	183699	175616	171039	161730	155004	148987	142420	137930	134669	125278	123616	123137	123867	126047	135440	143765	155739	157546	4495.35
		605	92835.9	166174	195635	206056	208154	202965	195596	190468	181902	175809	166329	161055	153639	148305	141373	138179	129755	127945	125390	128366	129662	139826	147085	161632	162508	4728.42
		606	95373.1	172277	203427	213689	215549	211947	202572	195456	185560	181663	172969	163811	157065	154052	147575	144049	133112	132909	130754	130444	135133	145002	151560	165826	167202	4873.79
		607	98103.1	177375	209668	220716	221691	216681	208977	200336	191904	186499	179149	170587	163710	158495	151814	146067	139198	136555	133363	135660	138773	148357	157138	172225	173228	5056.77
		608	100179	181316	214720	228092	229260	222549	215588	206211	197369	192036	181072	174549	168412	162297	156764	150033	144748	140717	138393	140336	142755	151990	162805	176686	177484	5247.29
		609	103334	186546	222562	235368	235152	229329	219614	212402	204046	196679	186438	178790	171974	166525	160919	157127	146174	144632	141614	141985	146910	156853	167809	183211	184894	5350.07
		610	105109	192490	228943	239991	242296	235829	226442	217402	207455	201972	191450	183066	175627	171290	163849	161743	150292	149159	147849	147434	151636	160651	171681	188206	189808	5540.62
		611	107778	196189	232719	246382	247148	240388	232361	224090	213116	207998	196253	188929	180221	174319	168298	163420	154266	152418	152137	152526	155103	165779	175204	192242	194285	5874.12
		612	109739	201361	238138	251511	253367	247363	237632	227658	217113	212180	200787	192308	182696	178615	172528	166750	156494	156686	153909	156781	159355	170970	180688	196589	199033	6044.68
		613	110710	206223	243896	257889	258533	251774	243818	233556	222158	215393	205364	196131	188026	182946	176768	171993	161288	159678	158887	159017	163087	174075	184019	202971	203753	6212.71
		614	113537	208287	248862	262483	263290	256202	246655	236143	226165	218332	207558	201207	192066	186735	178774	173864	166180	165671	162335	163892	168496	178122	189162	207098	209480	6566.4
		615	115297	213398	253390	270479	267978	261687	251330	241634	229814	223455	211444	202401	195726	190267	182438	178244	169171	167330	166212	167158	170501	181125	193700	210969	213856	7038.09
		616	117698	216420	256936	273073	271628	265717	254884	244381	234153	224682	214147	206128	199301	194390	185674	179529	170870	171536	170614	169640	173834	184473	197061	214664	218463	7231.32
		617	118248	220961	261463	276314	276832	268588	257481	249803	237914	230110	218193	209343	201633	196138	187761	184776	175414	172849	173176	173062	175210	188082	198764	220760	222169	7253.91
		618	120137	223469	267269	280155	281184	271791	261875	251794	239482	233120	220509	211286	202329	199430	191301	186696	177303	176719	175233	174398	180105	190613	201951	223299	225313	7552.58
		619	121208	225752	267383	283584	283903	274761	265709	253651	242102	234894	221951	212347	205710	201171	193525	190608	181762	179015	177582	179573	182554	194886	206410	227745	228974	7665.53
		620	120812	228503	271423	286726	287524	279682	266599	256667	244364	236235	224047	215243	206358	203529	194731	192088	181466	182154	179512	181373	185335	196201	208369	230763	231800	7823.68
		621	122546	228395	272042	288579	289118	280141	269885	258394	247278	239220	226836	217661	208969	204285	197551	194560	182206	183192	182605	183575	188043	198937	211652	233081	236716	8468.95
		622	122081	230438	275776	290130	289488	281274	268959	260264	247208	239364	227980	218149	211908	206898	199621	193739	185237	186071	187102	186169	191569	201507	213459	236452	238228	8717.57
		623	122272	229643	278580	290988	290372	280975	271029	260225	248252	240399	228627	219907	211975	207525	199132	196004	187366	187179	189404	187284	192496	203881	214644	239302	241421	8878.34
		624	122054	232229	276268	293102	290757	282530	271294	260628	248961	241342	228372	219756	212469	207973	200986	196462	189497	189129	189151	188767	192675	205542	216911	240554	244579	9019.02
		625	121932	230934	277379	293189	294093	283934	272445	260798	247934	240677	228686	220980	212913	207915	199831	198586	191318	190881	190058	191191	196636	207180	218456	240735	244381	9418.42
		626	121605	230895	277240	292384	291074	283995	271655	258584	249631	240196	228131	219818	211100	208960	201328	198370	189558	190474	191835	192974	197158	208504	218391	244619	246990	9991.38
		627	120900	230270	275262	289952	291710	281666	272016	258425	247682	240275	227071	222077	211747	207594	201563	198056	191202	192055	194241	194092	196656	209979	219933	243841	247157	10310.6
		628	120616	229497	274621	291325	289031	283794	269609	257611	244570	238973	228073	218282	210303	207771	201641	197769	191571	191763	192071	194907	198976	209296	220617	245447	246623	10205
		629	119735	226414	271728	287096	287570	278803	265876	255633	243807	234585	224986	216562	209735	206566	198853	195998	190471	192228	193145	195194	199495	208828	220747	245555	246748	10441.3
		630	117645	223953	268036	284910	283742	276002	262918	253452	241843	233392	223224	214772	208789	206777	200344	196506	189388	191527	192495	194555	200533	209963	219911	244573	249439	10569.5
		631	117045	222872	267081	281460	280528	273416	261038	250230	239580	231657	221301	212458	206510	203903	198572	195083	192506	193357	192847	194119	198136	210503	221117	244186	247247	11125.2
		632	113998	219324	263899	277776	277175	268673	257728	246903	237652	230959	217057	210989	204115	200585	195431	192385	191141	191472	191373	192754	197336	209998	220402	242781	245831	11255.9
		633	112020	215947	257523	274375	272536	264818	252000	243905	232091	227208	213094	207361	202340	198241	192512	193079	190679	188531	190476	192891	198649	207968	215419	239931	244828	11698.6
		634	109842	212427	253880	267545	267690	259767	249693	240345	229307	221750	212919	204799	200695	196335	191725	189915	186570	188193	188651	190894	196914	207159	216090	239204	242637	11945.1
		635	108105	207333	249886	262497	263836	253424	242646	232848	223525	218252	206915	201093	196930	193236	189545	186460	184946	186806	186965	190273	195189	206685	214089	236691	240804	12317.5
		636	104866	202141	242702	259189	257344	247953	237146	229060	219246	212836	204448	198300	193090	190347	185972	185264	183548	184337	186899	190548	193643	202461	211934	233707	239378	12501.2
		637	102417	198486	237857	251468	250980	242553	232832	224330	214923	209707	199292	194858	189053	187059	182427	182200	180278	182384	184875	187800	191789	201136	209890	231465	237250	12770.5
		638	98644.5	191956	231782	244415	244525	237199	227320	217870	208575	205325	195610	189302	185777	182734	180122	177664	176539	179365	183230	185006	189053	198219	207319	227341	232142	12830.9
		639	96928	187078	225335	237495	238599	230982	221108	211475	204213	199869	190036	184655	181340	179001	175504	174311	174415	176869	178555	183531	187149	195707	202923	224584	229772	13039.8
		640	93502	181970	218341	231478	229979	222682	216378	206507	198691	192622	186414	179833	176473	175447	172920	172653	173253	174001	175861	180935	184698	193010	201171	221396	225509	13168.2
		641	90935.4	175108	212371	223573	222849	216670	208481	202407	193472	187320	179980	175564	171478	170538	167604	169084	167838	171443	174049	177189	181557	188567	197118	215903	221574	13072.6
		642	86902.4	169090	205272	217322	216033	210464	201643	192917	186924	181061	174960	170176	166313	165549	165212	163344	164989	169691	170222	174065	179406	185593	194894	212309	215991	13163.2
		643	83543	163252	197311	208544	208312	202951	195417	188849	181081	177733	168932	164037	161122	162275	159298	159260	160447	165503	167468	173176	175973	181741	189184	208694	213358	12944.2
		644	80921.5	155623	189366	199687	201132	195122	187792	180307	174750	169381	164175	161049	158575	157411	155823	156932	157387	162229	164408	167969	172994	177290	183532	203433	208306	13246.3
		645	77429	149728	182748	194053	191758	188476	180971	174707	168540	163898	157871	155185	152564	152631	151056	152348	153023	158559	159260	162421	169237	173793	180719	198274	203554	13200.9
		646	73288.3	144138	175911	185316	184995	181132	172980	168192	163391	158434	151789	148841	148267	148671	146699	146503	149321	153663	156483	161402	163464	171650	177118	192702	196551	13221.1
		647	71212.1	138396	167117	178091	178492	172571	167026	161106	155617	151373	147103	143992	142157	143307	141367	142828	145157	149701	152650	156770	160193	165560	172228	187037	191708	13133
		648	67578.7	131676	159881	170585	169708	165886	157988	154501	149593	146586	140749	139048	137929	137112	137168	138978	141394	145017	147612	151306	155736	161966	167275	182715	186719	13208.5
		649	64065.8	125993	152826	162522	163106	158529	151800	148650	142998	139069	135419	133392	132638	131978	132601	134760	136158	141716	143640	146659	152118	157246	161811	175982	180147	13110.3
		650	61023.6	119685	144592	153593	155163	150858	145453	140524	137624	133928	129424	128761	126044	127990	127198	130235	133101	137315	137889	143930	147531	153782	156859	171791	175867	12830.9
		651	57609.9	114332	138315	146190	147276	144476	140108	134974	129966	128169	122993	122956	121445	122400	121714	124735	128238	131387	134203	139354	142081	148008	151500	164984	168693	12642.1
		652	55699.4	107839	130935	140695	140306	137072	132777	128084	123931	123305	118604	115825	115289	116753	117545	119759	122477	126571	129920	134358	137744	142071	146878	159328	163019	12355.3
		653	52747.2	102406	124138	132462	132502	129918	125963	121708	118402	116854	111575	112385	111935	112560	114298	114918	119164	122368	125177	129311	132162	137198	141472	154113	157541	12169.1
		654	49317.2	96878	116711	124743	124858	123795	119398	115401	112165	111456	108972	105523	107192	107041	107400	111099	116111	118173	120977	124746	126579	131847	135478	147960	151161	11821.9
		655	45831.7	91270.7	110747	119087	118678	115944	112359	109821	107315	105304	101653	101482	101453	103315	103252	104462	111009	113352	116207	119642	122352	126603	130417	141397	145246	11577.9
		656	44505.8	86792.6	105019	111800	112780	109398	107070	103315	101223	99673.1	97035.8	96935.9	96250.1	98118.7	98336.8	100526	105734	107931	110067	116233	118686	122328	124783	135740	139434	11195.6
		657	40155.6	81896.6	99160	105861	105882	104162	100210	98252.7	95514.8	95367.7	93556.9	90867.3	91404.4	92240.5	94289	95992.7	100531	103313	104905	109506	113445	115873	119002	130521	133106	10976.8
		658	39252	76136.3	92576.1	99394.2	100215	98213.3	95614.5	92235.3	90872.5	89665.2	86523.6	86534.1	86970.5	87600.6	89382.8	92507.9	95640.8	98810.2	101842	105291	108552	111112	113794	124274	126811	10836
		659	36870	71129.1	86638.3	93674.9	93174	91747.7	89073.6	87174.3	86005.8	84757	80932	81740.2	81920.1	83141	84801.6	86173	90683.9	95124.1	95793.1	99552	102564	105766	109274	118715	121863	10230.1
		660	33747.8	67868.7	81954	87600.5	88448.1	86554.8	83707.4	81920.2	80512.4	80176.1	78131.7	78186.4	77918.4	78613.4	79931.2	81609.8	85728.8	89502.9	92544.6	95588.3	98042.5	100534	103258	113402	115576	9639.54
		661	31067.7	62812.7	76261.2	82230.6	82496.6	81469.1	79319.1	77749.1	76071.3	74449.4	73192.2	73249.3	73716.8	74969	75712.4	78061.5	80978.9	85169.7	86972.9	90699.6	93394.2	95375.6	97409.1	107017	110837	9473.7
		662	29447.1	59060.7	72751	77559.2	77738.8	76599.2	74761.2	73153.3	71697.2	71160.2	67982.8	68373.8	70200.7	71728.3	71985.2	72950.7	79035.2	80462.8	83091.4	86424	87624.1	90566.1	92835.7	101677	105101	8991.36
		663	28102	55974.8	67123.3	72563.9	72174.6	71445.7	69760	68096.8	65775	66558.9	65371.6	64595.8	65255	66217.3	67752.2	69423	72239.5	76027	76994.6	80019.8	83553.5	85282.1	88220.6	96203.2	98363.2	8481.5
		664	27239.5	51840.4	62629.3	67239.6	67876.5	66199.2	64606.1	64536.4	63275.1	62440.8	61137.1	60657.2	61914.1	63032.3	63502.5	63900.4	68770.1	71959.3	73054.6	75772.2	78902.4	80900.8	82463	90647.2	94128.9	8215.34
		665	23920.2	47819.8	58516.9	62621.6	63636.8	63189.8	60641.9	59202.7	58058.2	58148.4	56597.8	57506.9	57378.1	58846.8	60422.5	61070	64370.8	67462.5	69309	72763.8	74348	76339.1	76641.3	85538.2	88950.6	7652.97
		666	23140.6	44472.5	55105	58803	59187.1	58751.4	56005.7	56023.7	54400.2	54994.4	52498.3	53708.5	54251.1	55125.6	56309.4	57635.7	61648.1	63732.4	65224	67775.5	70421	72211	73207.8	81166.6	84268.7	7341.75
		667	21086.9	41895	50549	53950.2	55436.9	54032.5	52670.1	51383.3	50854.3	51018.7	49324.9	49271	51365.4	50869.7	52572.5	53441.1	57702.6	59891	62045.7	64210.5	65322.3	66465.8	67956.8	76367.7	78785.2	6987.9
		668	19570.7	38524.9	47158.5	50980.1	51362.7	50792.7	49006.8	49071	47448.1	48063.2	45854.8	46728.1	47115	48499.1	49609.7	50328.1	53975.9	56894.1	56677.6	60409.5	61516.5	63450.8	64856.8	71313.6	73519.4	6503.69
		669	18474.8	36077.6	43684.6	46884.4	46894.6	47253.4	45954.7	44866.6	43958.3	44403.5	44017.1	43894.4	43434	44910.2	46618.1	48111.9	49737.9	52503.3	53780.5	56327.4	57602.2	59365.2	60396.8	67754.9	69003.3	5989.48
		670	17187.8	33651.2	40638.3	43789.6	44733.6	43416.1	42551.9	41800.5	41110.7	41115.8	40719.9	40929.4	41000.9	42048.4	42672.1	43717.9	47020.2	49717.4	49589.1	51986.7	53459.1	55403.7	56801.2	62634.5	64650.2	5643.42
		671	15871.3	30757.7	37968.9	40390.6	40998.3	40321.6	39961.6	38678	38486.6	38014.8	37387.6	37023	38721.3	39374.5	39895.2	40819.5	43927.6	45514.3	46343.9	49137.6	50484.7	51853.2	53143.4	58581.7	61232.6	5237.25
		672	14782.6	28741.4	35652.2	37137.7	38486.6	38109.2	36852.2	36047.2	35960.4	35507	35117.3	35211.5	35822.8	36477.6	37334	38833.6	40814.4	42702.7	43738.3	45529.6	47396.8	47999.1	48914.5	55514.1	56615.8	4989.08
		673	13467.8	26423.2	33043.1	34844.9	35211.6	34939.1	34498.6	33638.4	32905.8	32862.5	31710.7	32926.1	33058.4	33735.1	34595.4	35748.9	38083.6	40015.2	41192.4	43206.4	44027.4	44787.4	45824.1	51370.4	52724.1	4710.88
		674	12521.3	24178.5	30396.9	32582.7	33015.1	32852.3	31812.4	31060.1	30590	30772.9	30686.6	30328.4	30905.1	31476.8	32384.4	33788.5	36217.7	37629.7	38226.4	40273.1	40985.5	41915.5	42856.4	47637.8	48886.3	4224.72
		675	11691.1	22809.1	27658.1	29350.7	30734.8	30094.7	29891.5	29048.6	28259.3	28294.8	28096.9	28733.9	28919.1	29810.2	29510.6	30788.2	33137.2	34409.6	35341.4	36233	38019.9	38611.6	39954	44682.5	45235.2	4309.91
		676	10212.5	20766	25847.8	28221.2	28147.7	27848.3	27579.7	26808.5	25807.3	26696.9	25647.6	26902.3	26717.2	27521.1	27932	28284.7	30036.3	32542.1	33569.7	34180.5	35079.1	35960.4	37020.5	41956.5	42881.7	3944.12
		677	10328.2	19535.4	23641.7	25518.3	26423.1	25470.2	25057.3	25315.7	24401.3	24570.9	24236.7	24426.6	24930.6	25194	25802.2	26418	28452.1	29414.1	29873.7	31718.3	32676.9	32936.3	34099	38017.3	40020.3	3553.34
		678	9408.37	18477.4	22371.5	23978.5	24383.6	24127.8	23143.1	22781.3	22619.4	22411.9	22282.9	22348.8	23054.6	23469.7	24191.1	24254.4	26864.2	27323.2	28528.3	30051.5	30282.6	31156.6	31802.2	35927.3	37359.6	3440.63
		679	8815.52	16695.9	20563.7	21878.3	22204.5	22439.8	21918.7	21251.2	21213.3	21352.3	21119.8	21026.2	21119.7	21792.3	22447.4	22907.8	24649.5	25566.5	25313.1	27645.3	28434.4	28665.3	29274.5	32936.3	34371.4	3232.77
		680	7896.47	15657.1	19328.3	20227.6	20700.2	20444.9	20220	19669.3	19537.9	19487.4	19388.9	19098.4	19770.3	20161.9	20945.3	21633	23084.9	23409	24593.7	24786.2	26380	26838.9	27414.5	30831.4	31822.6	2914.75
		681	7524.96	14225.8	17412.3	18820.7	19179.2	18914.1	18414.2	18240	17773.1	18177	17430	18320.8	18389	18442	18881.3	18904	21906.1	22257.6	22634.6	23667.1	24375.9	24966.1	25216.9	28650.1	29503	2794.57
		682	7309.12	13437.6	16342.8	17399.7	17412.3	17495.6	17008.7	16698.4	16869.9	16514.3	16658.1	16491.6	16885.1	17162.5	17662.1	18070.9	19484.8	20214.9	20854.3	21203.1	22242.5	22788.9	23246.9	26347.1	27427.2	2664.38
		683	6285.44	12486.1	14906	15994.9	16047.8	16176.4	15551.2	15536.1	15463	15594	15092.5	15331.9	15488.2	16554.7	16784.2	16955.7	18545.5	18762.6	20055.7	20662.2	20401.9	21220.8	21099.5	24487.5	25493	2441.58
		684	5964.4	11321.3	13530.8	14671.7	15077.4	15236.1	14906	14591.1	14790.1	14251.1	13946.3	14445	14417.3	14752.4	15200.9	15523.5	16779.1	17404.7	17768.1	18489.9	19010.1	19858.7	20518.2	22991.3	24457	2271.37
		685	5307.45	10428.7	12569.2	13646.6	14049.5	13221.1	13498	13598.8	13339.4	13017.2	13122.9	13505.6	13488	13613.9	14344.2	14732.2	15674.7	16108.3	16562.2	17278.6	18272.8	17982.6	18378.9	21064.2	21987	2153.73
		686	4781.05	9647.08	12055.8	12903.9	12823.4	13075.1	12468.5	12312.5	12478.6	12161.5	12058.4	12166.5	12541.5	12679.9	12375.4	13326.8	14782.6	15352.1	15019.4	15392.4	16252	17033.9	17808.5	19348.4	20407	1966.02
		687	4600.6	8878.31	10813.4	11323.8	11618.1	11982.9	11537.6	11550.2	11079.9	11416.9	11235.8	11306.2	11142.8	11535.1	12078.5	12471	13155.6	14193.1	14314	14581	15168.1	15631.9	16148.7	18212.3	18649	1810.87
		688	4269.82	8298.19	10104.4	10778.2	10886.3	10589.6	10592.1	10929	10182.4	10677.6	10335.7	10484	11017	10929	10926.5	11349	11912.4	12712.6	13503.1	13613.8	14213.2	14409.7	14487.8	16443.7	17258.4	1685.75
		689	4124.5	7931.62	9546.56	9908.42	10330.7	10157.2	9765.17	9988.84	9757.65	9471.18	9415.91	9677.3	9953.65	10247.7	10328.2	10408.6	11364.1	12088.5	11635.7	13175.8	13042.3	13425	13571	15488.2	16005	1675.75
		690	3863.95	7103.33	8509.13	9302.85	9544.05	9448.57	9111.92	9006.42	8813.04	8996.4	8433.79	9137.04	8996.38	9343.05	9865.69	9483.74	11142.8	11047.2	10991.9	11741.4	11791.7	12154	12742.8	14404.7	14757.4	1565.65
		691	3378.02	6636.64	7906.51	8456.39	8453.88	8956.18	8134.98	8102.34	7878.9	8109.87	7883.92	8140.01	8576.93	8910.97	8845.66	8810.5	9820.46	10021.5	10237.7	10695.2	10966.7	11326.3	11781.6	12503.8	14029.4	1403.02
		692	3282.85	5758.77	6997.94	7773.47	8022	7384.41	7705.69	7587.72	7389.43	7560.1	7698.16	7602.77	7708.2	7683.1	7720.75	8087.28	9307.87	9694.81	9699.84	10428.7	10222.6	10421.2	10773.1	12113.7	12818.3	1297.95
		693	2877.19	5628.38	6621.59	7236.36	7482.29	7213.75	7203.71	7073.22	6817.29	7173.6	7065.7	6827.33	7168.59	7103.34	7424.56	7424.56	7991.87	8880.83	9157.14	9528.97	9405.86	9579.22	10006.4	11301.2	11977.8	1102.82
		694	2601.79	4841.2	6320.56	6827.32	6704.39	6491.14	6601.53	6714.42	6435.95	6430.93	6122.41	6413.38	6684.31	6448.49	6681.8	6832.34	7720.75	7981.83	7730.79	8162.6	8777.85	8777.85	9340.54	10461.4	11057.3	1060.3
		695	2711.95	4630.67	5477.93	6069.74	6054.7	5944.34	5889.18	5954.37	6172.58	5633.39	5899.2	5944.34	5984.47	6217.72	6275.41	6757.07	7093.3	7329.19	7043.11	7846.26	7969.28	8250.48	8278.11	9594.31	9915.96	1072.8
		696	2431.56	4214.7	5041.72	5543.13	5831.5	5568.2	5563.18	5390.18	5447.85	5440.33	5317.48	5610.84	5563.18	5886.7	5823.97	5934.31	6967.83	6686.82	6872.48	7394.45	7316.65	7552.57	7665.53	9114.45	9425.96	987.758
		697	2281.38	3924.07	4730.92	4999.12	5019.16	5031.7	4913.89	4906.37	4996.61	5039.22	5046.74	5269.85	5272.37	5345.05	5477.93	5197.14	6185.11	5964.4	6220.23	6566.4	6887.54	7058.16	7289.04	8240.44	8712.55	1055.3
		698	1966.02	3904.03	4430.19	4838.69	4951.48	4610.62	4730.92	4745.97	4560.5	4658.24	4545.47	4630.67	5011.65	5076.82	5217.2	4966.52	5307.45	5954.37	6124.92	6180.1	6348.16	6508.7	6784.68	7467.24	7863.84	815.178
		699	1825.88	3408.07	4179.62	4522.91	4575.54	4520.4	4365.04	4350.01	4114.48	4360.03	4179.62	4307.41	4512.89	4573.03	4710.87	4655.73	5187.11	5462.89	5217.2	5869.11	5874.12	5961.9	6062.21	7048.13	7532.5	795.168
		700	1510.6	3092.53	4009.25	4362.55	4069.38	3833.89	4046.83	3843.91	4094.43	3868.97	4227.23	4059.37	3891.51	4194.67	4184.63	4314.92	4720.89	4936.44	4961.51	5242.27	5620.86	5698.59	5776.33	6573.92	6902.6	810.175
		701	1485.58	2807.09	3548.33	3806.34	3979.19	3703.63	3610.96	3738.71	3783.79	3818.86	3696.12	3726.19	3871.47	3821.36	4425.18	4214.7	4279.85	4329.96	4836.19	4841.2	5026.68	5355.08	5049.24	6267.93	6260.37	727.641
		702	1465.57	2696.93	3362.99	3661.05	3563.36	3648.52	3388.04	3405.57	3588.41	3277.84	3478.2	3430.62	3708.64	3473.19	3648.52	3818.86	3949.13	4214.7	4620.65	4294.88	4670.77	4901.35	4848.72	5482.95	5728.7	755.151
		703	1370.5	2616.81	3072.5	3215.24	3270.33	3147.62	3145.12	3277.84	3207.72	3267.83	3150.13	3137.61	3210.23	3330.44	3192.7	3247.79	3924.07	4124.5	4229.73	4284.86	4362.54	4370.06	4425.18	5164.55	5487.97	630.105
		704	1290.44	2371.49	2747	3059.99	3072.5	3207.72	2999.88	3039.95	2812.09	3007.39	2947.3	2842.15	3032.43	3019.92	3052.47	3032.43	3508.26	3603.44	3643.51	3899.02	4049.34	3936.6	4345	4600.6	5204.67	625.104
		705	1230.4	2221.31	2581.76	2882.2	2969.84	2762.02	2559.23	2631.83	2636.84	2977.35	2539.21	2714.45	2772.03	2696.93	2807.09	2977.35	3002.39	3177.67	3332.94	3553.34	3706.14	4071.89	3813.85	4339.99	4720.9	560.083
		706	1215.39	1971.03	2531.7	2546.72	2426.56	2711.95	2554.23	2464.11	2446.58	2621.82	2361.48	2566.74	2589.28	2614.31	2651.86	2621.82	3132.6	3257.81	3352.98	3217.74	3523.29	3636	3646.02	4039.32	4337.48	510.069
		707	1195.38	1930.99	2216.3	2379	2519.19	2346.46	2271.37	2351.47	2091.16	2261.35	2271.37	2283.88	2439.08	2424.06	2531.7	2506.66	2616.81	2912.24	2927.27	3423.1	3247.79	3222.75	3315.41	3826.38	4049.34	500.068
		708	965.247	1800.86	1986.04	2298.9	2283.88	2246.34	2208.79	2061.12	2006.07	2016.08	2116.19	2166.24	2091.16	2394.02	2381.5	2371.49	2451.59	2636.84	2526.69	3017.41	2959.82	3140.11	3070	3440.64	3646.02	505.068
		709	1015.27	1620.7	1875.93	2123.69	1933.49	2071.14	2038.6	1835.89	2081.15	1925.98	1860.92	2053.62	2013.57	2148.72	2106.17	2181.26	2276.37	2316.42	2421.55	2782.05	2777.04	2872.19	2839.64	3335.44	3708.65	460.057
		710	880.205	1590.67	1956.01	1890.95	1898.46	1956.01	1805.86	1903.46	1860.92	1785.84	1620.7	1753.31	1908.47	1853.41	2076.14	2236.32	2101.17	2386.51	2336.45	2321.43	2556.73	2611.81	2789.56	2934.78	3312.91	465.057
		711	700.13	1180.37	1770.83	1755.82	1748.31	1815.87	1728.29	1640.71	1720.78	1605.68	1580.66	1703.27	1838.39	1818.38	1810.87	2116.19	2006.07	2086.15	2361.48	2226.31	2419.05	2494.16	2363.98	2777.04	3059.98	457.555
		712	725.139	1325.47	1460.56	1608.18	1705.77	1605.68	1695.76	1595.67	1440.55	1535.62	1535.62	1603.18	1628.2	1698.27	1710.77	1930.99	2121.19	1920.98	2101.17	1935.99	2353.97	2263.86	2316.42	2704.44	2917.26	347.532
		713	760.153	1155.35	1520.61	1418.03	1510.6	1510.6	1550.64	1403.02	1465.57	1510.6	1455.56	1543.13	1518.11	1548.13	1655.73	1620.7	1810.87	1935.99	1780.84	2216.3	2058.62	2228.82	2243.83	2489.14	2701.94	465.057
		714	605.097	1135.34	1405.52	1345.48	1373	1365.49	1460.56	1445.56	1445.55	1415.53	1340.48	1530.62	1413.03	1450.56	1670.74	1330.47	1615.69	1740.8	1735.8	1775.83	1913.47	1976.03	2161.24	2454.1	2278.88	387.54
		715	630.105	925.227	1275.43	1327.97	1260.42	1395.52	1327.97	1355.49	1405.52	1150.35	1365.49	1285.44	1408.03	1320.46	1310.45	1445.55	1490.59	1500.6	1620.7	1645.72	1880.95	1850.91	2018.58	2146.22	2404.04	330.029
		716	540.077	865.198	1075.31	1285.44	1242.91	1175.37	1247.91	1277.93	1130.34	1215.39	1250.41	1160.36	1222.9	1355.49	1325.47	1450.56	1310.45	1610.69	1575.66	1600.68	1715.78	1815.87	1778.34	2138.72	2278.88	357.534
		717	585.091	775.159	1065.3	1115.33	1235.4	1275.43	1070.3	1170.36	1160.36	1110.33	1235.4	1147.85	1307.95	1170.36	1035.28	1200.38	1425.54	1390.51	1440.55	1575.66	1585.67	1630.71	1718.28	1895.95	2076.14	345.032
		718	635.107	810.174	1030.28	1152.85	1170.36	1035.28	990.26	1005.27	1045.29	1025.28	1065.3	1112.83	1132.84	1190.38	1005.27	1265.42	1210.39	1605.68	1335.47	1530.62	1505.6	1533.12	1633.21	1830.89	2036.1	350.032
		719	405.043	855.194	1065.3	995.263	1037.79	965.247	1000.26	1000.27	995.262	970.249	1105.32	970.25	1077.81	997.764	1155.35	1120.33	1100.32	1395.52	1320.46	1165.36	1438.05	1443.05	1425.54	1603.18	1968.53	325.028
		720	560.083	740.145	1000.26	985.258	910.219	770.157	895.212	962.746	1040.29	915.222	940.234	1060.3	1032.78	1027.78	1065.3	1175.37	1155.35	1305.45	1170.36	1175.37	1360.49	1315.46	1493.09	1603.18	1863.42	342.532
		721	565.085	685.124	810.174	922.725	910.22	995.262	850.191	842.689	875.203	870.201	960.244	877.705	982.756	905.218	1085.31	1070.3	1030.28	1250.41	985.257	1080.31	1270.43	1327.97	1390.51	1553.14	1643.22	290.022
		722	390.04	705.132	765.155	845.19	817.677	865.198	955.242	852.693	875.203	740.145	840.187	932.73	972.751	887.712	1015.27	1045.29	1030.28	1180.37	1090.31	1195.38	1342.98	1247.91	1252.92	1485.58	1613.19	302.525
		723	385.039	665.117	710.134	750.15	827.681	710.134	725.139	705.132	840.187	875.203	935.232	850.192	772.658	850.193	715.135	955.242	1020.28	980.254	1100.32	1080.31	1022.78	1182.87	1150.35	1425.54	1478.08	352.534
		724	430.049	505.068	700.13	722.639	800.17	785.163	715.135	727.642	665.117	895.212	685.124	812.675	727.64	815.176	945.237	925.227	945.237	1045.29	895.212	965.247	1115.33	1127.84	1135.34	1373	1302.95	307.525
		725	420.047	635.107	605.097	700.131	727.64	695.128	770.157	677.622	615.1	710.134	760.153	772.658	775.159	810.174	830.182	795.167	830.182	785.163	910.219	1010.27	985.258	1052.79	1090.32	1255.42	1352.99	332.531
		726	450.054	575.088	525.073	760.153	632.606	710.134	675.121	670.119	590.092	585.091	625.103	750.151	742.646	777.661	720.137	795.167	885.208	860.196	830.182	905.217	885.208	880.205	1027.78	1130.34	1302.95	242.516
		727	320.027	520.072	620.102	660.116	747.649	660.115	555.082	577.589	685.124	750.149	570.086	655.114	702.631	750.15	755.151	605.097	745.147	1000.26	930.229	925.227	912.721	1007.77	1085.31	1070.3	1257.92	332.529
		728	365.035	520.072	505.068	525.073	535.076	570.086	625.103	587.592	555.082	590.092	550.08	650.112	692.627	695.128	530.074	730.141	715.135	740.145	810.174	765.155	872.702	1000.27	935.232	1067.8	1170.36	247.516
		729	375.037	450.054	545.079	587.592	600.095	535.076	730.141	547.579	610.099	610.099	530.074	595.094	725.139	637.608	665.117	760.153	685.124	865.198	790.165	720.137	717.636	897.714	977.754	1047.79	1187.87	257.518
		730	325.028	500.066	435.05	585.091	572.587	470.059	655.114	542.578	610.099	545.079	570.086	560.083	720.139	550.081	645.11	545.079	680.122	780.161	740.145	820.178	887.709	880.205	927.728	965.247	1135.34	267.519
		731	315.026	450.054	460.056	482.562	562.586	500.066	530.074	440.051	520.072	535.076	530.074	572.587	615.101	652.613	605.097	655.114	615.1	755.151	620.102	810.174	755.151	795.167	842.688	940.234	1072.8	275.02
		732	200.011	460.056	440.051	520.072	495.066	540.077	450.054	480.061	425.048	410.045	465.057	525.073	560.086	580.09	635.107	500.066	520.072	700.13	650.112	665.117	742.646	817.678	857.695	887.709	1007.77	280.021
		733	225.013	460.056	460.056	455.056	437.551	405.043	440.051	450.054	440.051	450.054	490.064	470.059	520.074	517.571	605.097	610.099	515.07	570.086	585.091	675.121	745.148	792.666	752.65	897.718	902.718	272.52
		734	245.016	330.029	455.055	490.065	477.561	475.06	370.036	505.068	400.042	495.065	470.059	492.564	515.071	470.059	560.083	540.077	465.057	740.145	570.086	735.143	722.638	747.648	742.647	825.183	942.743	207.512
		735	310.025	375.037	345.032	387.54	477.56	410.045	460.056	455.055	345.032	535.076	390.04	402.543	527.574	527.574	545.079	480.061	515.07	570.086	510.069	545.079	672.621	782.666	702.631	802.672	867.699	245.016
		736	315.026	350.032	350.032	455.055	427.549	430.049	460.056	460.056	485.062	470.059	410.045	442.552	467.56	475.061	605.097	435.05	580.089	550.08	575.088	680.122	682.624	660.117	792.667	782.663	920.224	277.522
		737	360.034	340.031	340.031	432.55	370.036	350.032	395.041	430.049	410.045	510.069	480.061	397.542	490.064	472.559	550.08	505.068	530.074	510.069	455.055	575.088	625.103	655.114	637.608	745.147	762.657	240.015
		738	280.021	320.027	415.046	362.535	375.038	365.035	390.04	365.035	425.048	375.037	420.047	375.037	432.55	435.051	495.065	440.051	525.073	525.073	550.08	565.085	557.583	647.611	692.627	677.622	762.655	292.525
		739	265.019	245.016	385.039	350.033	422.547	380.038	410.045	405.043	355.033	520.072	385.039	407.544	435.05	530.074	435.05	390.04	395.041	525.073	510.069	580.089	597.596	617.601	702.632	680.123	835.186	250.017
		740	255.017	380.038	425.048	287.522	337.531	335.03	305.025	385.039	395.041	400.042	390.04	357.534	370.036	475.06	510.069	400.042	500.066	475.06	440.051	520.072	575.089	617.601	610.1	735.145	755.154	252.517
		741	205.011	300.024	340.031	370.037	295.023	295.023	365.035	305.025	365.035	395.041	420.047	372.537	447.553	415.046	505.068	455.055	515.07	490.064	485.062	495.065	550.08	572.588	665.12	707.634	765.155	267.519
		742	285.021	265.019	285.021	367.536	355.033	310.025	310.025	320.027	325.028	460.056	325.028	347.532	430.049	380.038	345.032	400.042	385.039	530.074	510.069	470.059	517.572	622.603	585.092	692.627	640.11	272.52
		743	240.015	270.019	360.034	330.029	355.033	370.036	475.06	345.032	335.03	400.042	305.025	375.037	357.535	420.047	525.073	370.036	435.05	360.034	405.043	490.064	432.55	512.57	595.094	560.083	685.128	260.019
		744	190.01	300.024	335.03	290.022	367.536	310.025	375.037	300.024	360.034	315.026	340.031	395.041	425.048	477.56	345.032	370.036	375.037	475.06	450.054	425.048	492.565	497.566	567.585	607.599	595.095	210.012
		745	230.014	280.021	290.022	300.024	302.525	320.027	335.03	325.028	275.02	325.028	350.032	382.539	387.54	382.539	315.026	340.031	405.043	440.051	355.033	370.036	507.568	472.559	537.579	540.078	687.627	207.511
		746	250.017	270.019	270.019	245.016	305.025	345.032	350.032	360.034	355.033	330.029	305.025	367.536	372.537	372.537	430.049	455.055	420.047	495.065	500.066	470.059	490.064	535.077	507.568	512.57	640.111	240.016
		747	170.008	280.021	350.032	270.019	290.022	315.026	280.021	330.029	395.041	325.028	425.048	322.528	327.529	317.527	390.04	330.029	400.042	425.048	475.06	390.04	467.558	405.043	582.594	517.571	640.11	195.01
		748	220.013	295.023	290.022	340.031	275.021	245.016	325.028	220.013	360.034	325.028	340.031	302.524	335.03	340.031	355.033	370.036	380.038	450.054	410.045	435.05	437.551	435.051	530.074	505.068	577.591	195.01
		749	270.019	195.01	310.025	255.017	312.526	255.017	270.019	245.016	315.026	300.024	365.035	327.528	345.032	335.03	400.042	320.027	400.042	475.06	400.042	405.043	400.045	510.07	507.568	557.582	585.092	210.012
		750	175.008	225.013	290.022	235.015	277.52	240.015	330.029	290.022	375.037	345.032	225.013	415.046	385.04	302.525	435.05	330.029	320.027	395.041	365.035	425.048	430.049	467.558	495.065	570.086	627.605	187.509
		751	275.02	220.013	335.03	280.021	327.528	300.024	285.021	240.015	310.025	310.025	305.025	352.533	325.029	310.026	400.042	265.019	360.034	360.034	400.042	360.034	447.554	507.568	467.558	490.064	680.123	227.514
		752	275.02	250.017	310.025	225.013	250.017	295.023	255.017	305.025	305.025	270.019	270.019	292.523	320.028	375.037	360.034	300.024	335.03	435.05	260.018	425.048	367.536	450.055	440.052	482.562	540.078	162.508
		753	230.014	220.013	280.021	240.015	227.514	350.032	260.018	255.017	295.023	195.01	295.023	335.031	325.029	330.029	305.025	350.032	405.043	360.034	330.029	370.036	402.543	442.552	445.053	487.563	517.573	255.018
		754	170.008	235.015	220.013	285.021	300.024	255.017	260.018	290.022	250.017	260.018	330.029	325.029	362.535	385.041	365.035	280.021	370.036	445.052	310.025	375.037	415.046	477.561	432.551	495.065	540.08	202.511
		755	210.012	205.011	240.015	255.017	267.519	310.025	305.025	300.024	305.025	285.021	270.019	340.031	370.036	267.519	330.029	360.034	325.028	490.064	365.035	340.031	470.059	420.047	467.561	465.058	670.123	217.513
		756	210.012	195.01	275.02	280.021	272.52	290.022	340.031	305.025	300.024	290.022	275.02	295.023	347.532	285.021	355.033	270.019	375.037	385.039	300.024	280.021	387.54	405.044	455.055	542.579	547.58	215.012
		757	180.009	285.021	250.017	305.025	217.513	345.032	260.018	190.01	300.024	345.032	290.022	282.521	265.019	300.024	335.03	285.021	325.028	380.038	345.032	365.035	390.04	437.552	510.073	452.555	560.084	222.513
		758	245.016	245.016	285.021	285.021	255.018	245.016	295.023	270.019	270.019	300.024	285.021	285.022	292.523	362.535	320.027	195.01	360.034	315.026	315.026	350.032	372.537	430.049	472.559	410.045	552.583	207.512
		759	265.019	225.013	190.01	265.019	302.524	295.023	270.019	245.016	175.008	270.019	235.015	277.52	317.527	282.521	330.029	310.025	290.022	355.033	425.048	340.031	335.03	395.042	417.547	482.562	520.072	207.512
		760	195.01	240.015	225.013	255.017	232.514	220.013	265.019	225.013	295.023	270.019	165.007	230.014	275.02	260.019	355.033	325.028	330.029	335.03	305.025	290.022	347.532	410.045	465.058	442.552	472.56	185.009

## Sheet: Supplementary Figure 10
		Panel a					panel b										Panel e
		OP		OP + SDS													X	Y1	Y2	Y3
		Rt	A280	Rt	A280			left side			right side						560	2152.9	15959.6	50721.9
		5.14121	-5.262	5.14123	-0.31												561	1982.71	16600	52747.3
		5.14371	-5.376	5.14373	-0.31												562	2087.82	17692.4	54279.4
		5.14621	-5.482	5.14623	-0.44												563	1894.28	18767.8	56111.3
		5.14871	-5.482	5.14873	-0.44												564	2067.8	19623.8	57975.7
		5.15121	-5.574	5.15123	-0.554												565	2021.08	20631.9	60781
		5.15371	-5.574	5.15373	-0.639												566	1944.34	21772	63101.1
		5.15621	-5.642	5.15623	-0.639												567	2051.12	23064.7	65394.9
		5.15871	-5.715	5.15873	-0.73												568	2042.78	24137.9	68357.3
		5.16121	-5.715	5.16123	-0.73												569	2024.42	25292.8	70451.3
		5.16371	-5.776	5.16373	-0.788												570	2026.09	26149.4	73271.1
		5.16621	-5.776	5.16623	-0.834												571	1987.72	27744.3	75670.1
		5.16871	-5.833	5.16873	-0.834												572	2122.86	29261.9	77738.8
		5.17121	-5.876	5.17123	-0.892												573	2114.52	30061.7	81870.6
		5.17371	-5.876	5.17373	-0.892												574	2134.54	31893.7	83540.4
		5.17621	-5.916	5.17623	-0.934												575	2074.48	33211	87448.9
		5.17871	-5.916	5.17873	-0.971												576	2129.53	35020.6	90746.8
		5.18121	-5.945	5.18123	-0.971												577	2102.84	36327.3	93259.6
		5.18371	-5.961	5.18373	-0.985												578	2229.65	37627.2	96154
		5.18621	-5.961	5.18623	-0.985												579	2261.36	40173.5	100468
		5.18871	-5.949	5.18873	-1.022												580	2271.37	40898.7	103283
		5.19121	-5.949	5.19123	-1.024												581	2256.36	42886.8	107021
		5.19371	-5.963	5.19373	-1.024												582	2384.84	44523.8	110536
		5.19621	-5.963	5.19623	-1.021												583	2449.92	46374.7	114754
		5.19871	-5.963	5.19873	-1.021												584	2471.62	48842.8	118647
		5.20121	-5.939	5.20123	-1.021												585	2438.24	50397.4	121395
		5.20372	-5.939	5.20373	-1.017												586	2586.77	52582.8	125682
		5.20622	-5.911	5.20623	-1.017												587	2636.86	55148.8	130204
		5.20872	-5.92	5.20873	-1.006												588	2760.35	56548.9	133483
		5.21122	-5.92	5.21122	-1.006												589	2700.26	59878.1	137333
		5.21372	-5.901	5.21372	-0.993												590	2763.69	62363.4	140525
		5.21622	-5.901	5.21622	-0.974												591	2865.52	64893	146022
		5.21872	-5.903	5.21872	-0.974												592	3039.12	66737.4	148723
		5.22122	-5.909	5.22122	-0.961												593	3027.43	69620.2	153223
		5.22372	-5.909	5.22372	-0.961												594	3206.06	72330.4	156110
		5.22622	-5.916	5.22622	-0.935												595	3237.78	75091.2	160912
		5.22872	-5.916	5.22872	-0.908												596	3331.28	78295.7	164137
		5.23122	-5.909	5.23122	-0.908												597	3670.23	81020.8	168272
		5.23372	-5.923	5.23372	-0.906												598	3613.46	84271.3	173038
		5.23622	-5.923	5.23622	-0.906												599	3800.49	87482.9	174017
		5.23872	-5.936	5.23872	-0.906												600	4056.02	90244	179037
		5.24122	-5.936	5.24122	-0.905												601	4139.54	92964.4	181406
		5.24372	-5.945	5.24372	-0.905												602	4299.89	96560.3	182914
		5.24622	-5.938	5.24622	-0.898												603	4441.89	99499.4	186199
		5.24872	-5.938	5.24872	-0.898												604	4797.76	102311	188488
		5.25122	-5.936	5.25122	-0.886												605	4759.33	106394	191644
		5.25372	-5.928	5.25372	-0.894												606	5009.97	109378	192326
		5.25622	-5.928	5.25622	-0.894												607	5098.55	111560	194748
		5.25872	-5.921	5.25872	-0.873												608	5392.69	114248	195786
		5.26122	-5.921	5.26122	-0.873												609	5489.64	117927	197742
		5.26372	-5.912	5.26372	-0.832												610	5451.19	119298	199072
		5.26622	-5.912	5.26622	-0.832												611	5920.95	121755	199841
		5.26872	-5.9	5.26872	-0.801												612	5949.37	125207	200075
		5.27122	-5.899	5.27122	-0.777												613	6492.83	128460	200132
		5.27372	-5.899	5.27372	-0.777												614	6716.94	130581	200714
		5.27622	-5.875	5.27622	-0.765												615	6850.74	131200	198319
		5.27872	-5.875	5.27872	-0.765												616	7093.31	133545	200226
		5.28122	-5.87	5.28122	-0.729												617	7253.91	134541	198045
		5.28372	-5.848	5.28372	-0.7												618	7596.92	135714	197578
		5.28622	-5.848	5.28622	-0.7												619	8102.35	137735	195464
		5.28872	-5.843	5.28872	-0.668												620	8184.38	138914	192382
		5.29122	-5.843	5.29123	-0.668												621	8254.67	139102	192053
		5.29372	-5.817	5.29373	-0.648												622	8725.11	140202	188415
		5.29622	-5.814	5.29623	-0.612												623	8775.35	141174	186171
		5.29872	-5.814	5.29872	-0.612												624	9493.8	140159	184411
		5.30122	-5.804	5.30123	-0.588												625	9636.19	140596	182721
		5.30372	-5.804	5.30373	-0.588												626	9719.94	139383	179520
		5.30622	-5.784	5.30623	-0.559												627	10152.2	139293	174653
		5.30872	-5.759	5.30873	-0.539												628	10437.1	138619	171399
		5.31122	-5.759	5.31123	-0.539												629	10572.8	136802	166941
		5.31373	-5.737	5.31373	-0.51												630	10837.7	136201	165252
		5.31623	-5.737	5.31623	-0.51												631	10950	133332	160079
		5.31873	-5.729	5.31873	-0.507												632	11523.4	133546	156010
		5.32123	-5.706	5.32123	-0.49												633	11701.1	129314	151320
		5.32373	-5.706	5.32373	-0.49												634	12164	126553	148543
		5.32623	-5.683	5.32623	-0.474												635	12160.7	123742	143974
		5.32873	-5.683	5.32873	-0.474												636	12593.5	121581	137564
		5.33123	-5.627	5.33123	-0.452												637	12491.1	118641	133989
		5.33373	-5.627	5.33373	-0.423												638	12999.6	115279	130200
		5.33623	-5.599	5.33623	-0.423												639	12944.2	111128	125200
		5.33873	-5.592	5.33873	-0.389												640	12826.7	108277	121610
		5.34123	-5.592	5.34123	-0.389												641	13108.6	104502	115945
		5.34372	-5.586	5.34373	-0.37												642	13122.1	100015	112172
		5.34622	-5.584	5.34623	-0.36												643	13258	97627.2	107276
		5.34872	-5.584	5.34873	-0.36												644	13162.3	93418.2	102823
		5.35122	-5.567	5.35123	-0.334												645	13113.7	88746.5	99248.7
		5.35372	-5.567	5.35373	-0.334												646	13521.5	85209	93744.4
		5.35622	-5.549	5.35623	-0.293												647	13159	81244.9	90954.6
		5.35872	-5.536	5.35873	-0.289												648	13169.1	78483.2	86354.4
		5.36122	-5.536	5.36123	-0.289												649	12961	74355.9	82842.8
		5.36372	-5.534	5.36373	-0.287												650	12846.8	71160.4	78931.1
		5.36622	-5.534	5.36623	-0.287												651	12385.5	67338	75299.2
		5.36872	-5.51	5.36873	-0.284												652	12154	63882.3	72208.4
		5.37122	-5.51	5.37123	-0.264												653	12102	60672.7	68070.7
		5.37372	-5.49	5.37373	-0.264												654	11902.4	57620.2	65569
		5.37747	-5.476	5.37623	-0.268												655	11634	53813.9	61422.7
		5.37872	-5.467	5.37873	-0.268												656	11131	50025.4	59121.9
		5.38122	-5.467	5.38123	-0.265												657	10737.1	47724.9	55998
		5.38372	-5.467	5.38373	-0.249												658	10370	44628.7	52394.4
		5.38622	-5.444	5.38623	-0.249												659	9998.05	42242.6	50384.6
		5.38872	-5.424	5.38998	-0.236												660	9555.78	39476.6	48011.1
		5.39122	-5.424	5.39123	-0.236												661	9016.48	37285.6	43812.5
		5.39372	-5.421	5.39373	-0.217												662	8984.65	34816.9	41343.1
		5.39622	-5.421	5.39623	-0.196												663	8584.48	32763.3	39601.7
		5.39872	-5.404	5.39873	-0.196												664	8010.29	30635.8	37193.8
		5.40122	-5.39	5.40123	-0.184												665	7732.46	27967.5	34412.1
		5.40372	-5.39	5.40373	-0.184												666	7297.41	26086	31682.7
		5.40622	-5.385	5.40623	-0.175												667	6840.7	24267.1	30107.4
		5.40872	-5.385	5.40873	-0.175												668	6476.1	22616.9	27825.4
		5.41122	-5.376	5.41123	-0.151												669	6086.46	21220.8	25982.1
		5.41372	-5.376	5.41498	-0.15												670	5795.56	20068.4	24426.6
		5.41622	-5.376	5.41623	-0.15												671	5452.86	18267.9	22662.4
		5.41872	-5.381	5.41873	-0.13												672	4973.21	17114.6	20957.9
		5.42122	-5.381	5.42123	-0.13												673	4874.62	15752.9	19666.7
		5.42372	-5.383	5.42373	-0.107												674	4194.66	14737.2	18348.6
		5.42622	-5.386	5.42623	-0.094												675	4084.42	13681.9	16905.2
		5.42872	-5.386	5.42872	-0.094												676	3969.17	12511.3	15876.4
		5.43122	-5.405	5.43122	-0.102												677	3601.77	11794.2	14669.2
		5.43372	-5.405	5.43372	-0.102												678	3349.64	10788.3	13696.9
		5.43622	-5.407	5.43622	-0.1												679	3242.79	9787.79	13090.2
		5.43997	-5.435	5.43997	-0.093												680	2763.69	9111.94	11867.2
		5.44122	-5.435	5.44122	-0.093												681	2683.57	8574.42	10921.5
		5.44372	-5.44	5.44372	-0.07												682	2531.7	7956.72	10380.9
		5.44622	-5.44	5.44622	-0.07												683	2428.23	7176.11	9265.17
		5.44872	-5.445	5.44872	-0.06												684	2109.51	6832.39	8722.6
		5.45247	-5.386	5.45122	-0.004												685	2082.82	6134.95	8094.81
		5.45372	-5.386	5.45372	-0.004												686	1941	5791.37	7673.05
		5.45622	-5.376	5.45622	-0.008												687	1870.93	5232.24	6905.1
		5.45872	-5.376	5.45872	-0.008												688	1672.41	4803.6	6481.1
		5.46122	-5.387	5.46122	-0.007												689	1507.27	4405.14	6139.97
		5.46372	-5.41	5.46497	0.004												690	1373.83	4224.72	5766.29
		5.46622	-5.41	5.46622	0.004												691	1235.4	3873.97	5259.82
		5.46872	-5.433	5.46872	-0.02												692	1208.72	3538.32	4931.43
		5.47122	-5.433	5.47122	-0.02												693	1106.99	3400.56	4560.5
		5.47372	-5.457	5.47372	-0.06												694	1081.98	3140.11	4314.93
		5.47747	-5.477	5.47622	-0.073												695	993.596	2942.29	3916.56
		5.47872	-5.477	5.47872	-0.073												696	910.221	2631.83	3711.15
		5.48122	-5.488	5.48122	-0.091												697	843.524	2551.72	3352.98
		5.48372	-5.488	5.48372	-0.091												698	758.487	2238.83	3052.47
		5.48622	-5.512	5.48622	-0.104												699	775.16	2068.63	2992.38
		5.48872	-5.527	5.48997	-0.141												700	778.494	1961.02	2799.57
		5.49122	-5.527	5.49122	-0.141												701	663.451	1763.32	2471.62
		5.49372	-5.549	5.49372	-0.149												702	571.754	1743.31	2539.21
		5.49622	-5.549	5.49622	-0.149												703	596.761	1625.7	2176.25
		5.49872	-5.561	5.49872	-0.156												704	523.406	1380.5	2231.32
		5.50247	-5.566	5.50122	-0.16												705	526.74	1345.48	1958.52
		5.50372	-5.566	5.50372	-0.16												706	503.401	1120.33	1890.95
		5.50622	-5.566	5.50622	-0.157												707	506.735	1152.85	1718.28
		5.50872	-5.566	5.50872	-0.157												708	410.045	1090.31	1668.24
		5.51122	-5.577	5.51122	-0.132												709	401.71	1035.28	1575.66
		5.51497	-5.585	5.51372	-0.141												710	431.716	915.222	1540.63
		5.51622	-5.585	5.51622	-0.141												711	405.044	897.713	1435.55
		5.51872	-5.606	5.51872	-0.16												712	343.365	757.653	1460.56
		5.52122	-5.606	5.52122	-0.16												713	375.038	725.142	1335.47
		5.52372	-5.621	5.52372	-0.163												714	376.705	657.615	1185.37
		5.52622	-5.621	5.52622	-0.153												715	336.697	785.163	1115.33
		5.52872	-5.63	5.52872	-0.153												716	340.031	670.119	1135.34
		5.53122	-5.621	5.53122	-0.138												717	286.688	555.082	955.242
		5.53372	-5.621	5.53372	-0.138												718	301.691	500.066	890.21
		5.53622	-5.621	5.53622	-0.139												719	308.359	510.069	805.172
		5.53872	-5.621	5.53997	-0.134												720	255.017	520.072	940.234
		5.54122	-5.652	5.54122	-0.134												721	233.348	510.069	770.157
		5.54372	-5.664	5.54372	-0.149												722	246.683	430.049	790.165
		5.54622	-5.664	5.54622	-0.149												723	231.681	465.057	565.085
		5.54872	-5.682	5.54872	-0.138												724	253.35	455.055	695.128
		5.55247	-5.693	5.55122	-0.136												725	218.346	375.037	675.121
		5.55372	-5.693	5.55372	-0.136												726	235.015	355.033	585.091
		5.55622	-5.693	5.55622	-0.135												727	215.012	335.03	480.061
		5.55872	-5.701	5.55872	-0.135												728	223.347	260.018	530.074
		5.56121	-5.7	5.56122	-0.132												729	230.014	315.026	565.085
		5.56371	-5.7	5.56372	-0.116												730	218.346	290.022	480.061
		5.56621	-5.684	5.56622	-0.116												731	223.347	365.035	465.057
		5.56871	-5.684	5.56872	-0.127												732	193.343	265.019	410.045
		5.57121	-5.693	5.57122	-0.127												733	190.01	310.025	435.05
		5.57371	-5.682	5.57372	-0.12												734	200.011	325.028	370.036
		5.57621	-5.682	5.57622	-0.131												735	193.343	265.019	320.027
		5.57871	-5.672	5.57872	-0.131												736	151.673	275.02	365.035
		5.58121	-5.672	5.58122	-0.135												737	185.009	225.013	385.039
		5.58371	-5.675	5.58372	-0.135												738	188.343	235.015	410.045
		5.58621	-5.674	5.58622	-0.136												739	143.339	225.013	385.039
		5.58871	-5.674	5.58872	-0.133												740	165.008	300.024	310.025
		5.59121	-5.679	5.59122	-0.133												741	156.673	195.01	290.022
		5.59371	-5.679	5.59372	-0.155												742	161.674	125.004	310.025
		5.59621	-5.668	5.59622	-0.155												743	158.34	205.011	305.025
		5.59871	-5.658	5.59872	-0.152												744	165.007	235.015	305.025
		5.60121	-5.658	5.60247	-0.164												745	138.338	175.008	290.022
		5.60371	-5.657	5.60372	-0.164												746	150.006	160.007	290.022
		5.60621	-5.657	5.60622	-0.194												747	148.339	175.008	310.025
		5.60871	-5.652	5.60872	-0.194												748	161.674	145.006	315.026
		5.61121	-5.639	5.61122	-0.202												749	140.005	265.019	240.015
		5.61371	-5.639	5.61372	-0.197												750	133.338	130.004	315.026
		5.61621	-5.626	5.61623	-0.197
		5.61871	-5.626	5.61873	-0.194
		5.62121	-5.624	5.62123	-0.194
		5.62371	-5.605	5.62373	-0.203
		5.62621	-5.605	5.62623	-0.199
		5.62872	-5.598	5.62873	-0.199
		5.63121	-5.598	5.63123	-0.201
		5.63371	-5.581	5.63373	-0.201
		5.63621	-5.578	5.63623	-0.208
		5.63872	-5.578	5.63873	-0.201
		5.64122	-5.575	5.64123	-0.201
		5.64372	-5.575	5.64373	-0.202
		5.64622	-5.574	5.64621	-0.202
		5.64872	-5.566	5.64871	-0.19
		5.65122	-5.566	5.65121	-0.18
		5.65372	-5.573	5.65371	-0.18
		5.65622	-5.573	5.65621	-0.168
		5.65872	-5.596	5.65871	-0.168
		5.66122	-5.611	5.66121	-0.165
		5.66372	-5.611	5.66371	-0.165
		5.66622	-5.598	5.66621	-0.161
		5.66872	-5.598	5.66871	-0.146
		5.67122	-5.598	5.67121	-0.146
		5.67372	-5.616	5.67371	-0.14
		5.67622	-5.616	5.67746	-0.136
		5.67872	-5.619	5.67871	-0.136
		5.68122	-5.619	5.68121	-0.12
		5.68372	-5.615	5.68371	-0.12
		5.68622	-5.629	5.68621	-0.093
		5.68872	-5.629	5.68871	-0.093
		5.69122	-5.636	5.69121	-0.113
		5.69372	-5.636	5.69371	-0.112
		5.69622	-5.654	5.69621	-0.112
		5.69872	-5.654	5.69871	-0.108
		5.70122	-5.666	5.70121	-0.112
		5.70372	-5.654	5.70371	-0.112
		5.70622	-5.654	5.70621	-0.112
		5.70872	-5.676	5.70871	-0.107
		5.71122	-5.676	5.71121	-0.092
		5.71372	-5.676	5.71371	-0.092
		5.71622	-5.685	5.71621	-0.099
		5.71872	-5.685	5.71871	-0.099
		5.72122	-5.7	5.72121	-0.089
		5.72372	-5.7	5.72371	-0.079
		5.72622	-5.714	5.72621	-0.079
		5.72872	-5.734	5.72871	-0.091
		5.73122	-5.734	5.73121	-0.091
		5.73372	-5.757	5.73371	-0.089
		5.73622	-5.757	5.73621	-0.093
		5.73872	-5.753	5.73871	-0.093
		5.74122	-5.762	5.74121	-0.084
		5.74372	-5.762	5.74372	-0.084
		5.74622	-5.764	5.74622	-0.053
		5.74872	-5.764	5.74872	-0.084
		5.75122	-5.764	5.75247	-0.084
		5.75372	-5.752	5.75372	-0.084
		5.75622	-5.752	5.75622	-0.084
		5.75872	-5.749	5.75872	-0.088
		5.76122	-5.749	5.76122	-0.077
		5.76372	-5.735	5.76372	-0.077
		5.76622	-5.727	5.76622	-0.053
		5.76872	-5.727	5.76872	-0.053
		5.77122	-5.731	5.77122	-0.02
		5.77372	-5.731	5.77372	-0.012
		5.77622	-5.735	5.77747	-0.012
		5.77872	-5.735	5.77872	0.022
		5.78121	-5.735	5.78122	0.022
		5.78371	-5.718	5.78372	0.006
		5.78621	-5.718	5.78622	0.014
		5.78871	-5.726	5.78872	0.014
		5.79121	-5.737	5.79122	0.032
		5.79371	-5.737	5.79372	0.032
		5.79621	-5.729	5.79622	0.036
		5.79871	-5.729	5.79872	0.003
		5.80121	-5.739	5.80247	0.003
		5.80371	-5.745	5.80372	0.016
		5.80621	-5.745	5.80622	0.016
		5.80871	-5.755	5.80872	0.013
		5.81121	-5.755	5.81122	-0.005
		5.81371	-5.757	5.81372	-0.005
		5.81621	-5.756	5.81622	-0.022
		5.81871	-5.756	5.81872	-0.022
		5.82121	-5.771	5.82122	-0.031
		5.82371	-5.771	5.82372	-0.044
		5.82621	-5.793	5.82622	-0.044
		5.82871	-5.804	5.82872	-0.041
		5.83121	-5.804	5.83122	-0.041
		5.83371	-5.818	5.83372	-0.043
		5.83621	-5.818	5.83622	-0.055
		5.83871	-5.832	5.83872	-0.055
		5.84121	-5.832	5.84122	-0.064
		5.84371	-5.845	5.84372	-0.064
		5.84621	-5.848	5.84622	-0.088
		5.84871	-5.848	5.84872	-0.088
		5.85121	-5.848	5.85247	-0.101
		5.85371	-5.848	5.85372	-0.102
		5.85621	-5.845	5.85622	-0.102
		5.85871	-5.858	5.85872	-0.105
		5.86121	-5.858	5.86122	-0.105
		5.86371	-5.856	5.86372	-0.113
		5.86621	-5.856	5.86621	-0.109
		5.86871	-5.864	5.86871	-0.109
		5.87121	-5.868	5.87121	-0.113
		5.87371	-5.868	5.87371	-0.113
		5.87621	-5.87	5.87621	-0.118
		5.87871	-5.885	5.87871	-0.133
		5.88121	-5.885	5.88121	-0.133
		5.88371	-5.871	5.88371	-0.132
		5.88621	-5.871	5.88621	-0.132
		5.88871	-5.88	5.88871	-0.115
		5.89121	-5.88	5.89121	-0.091
		5.89371	-5.873	5.89371	-0.091
		5.89621	-5.869	5.89621	-0.07
		5.89871	-5.869	5.89871	-0.07
		5.90121	-5.875	5.90246	-0.082
		5.90371	-5.875	5.90371	-0.097
		5.90621	-5.872	5.90621	-0.097
		5.90871	-5.879	5.90871	-0.112
		5.91121	-5.879	5.91121	-0.112
		5.91371	-5.888	5.91371	-0.114
		5.91621	-5.888	5.91621	-0.106
		5.91871	-5.893	5.91871	-0.106
		5.92121	-5.911	5.92121	-0.119
		5.92371	-5.911	5.92371	-0.119
		5.92746	-5.919	5.92621	-0.128
		5.92871	-5.945	5.92871	-0.111
		5.93121	-5.945	5.93121	-0.111
		5.93371	-5.949	5.93371	-0.102
		5.93621	-5.949	5.93621	-0.102
		5.93871	-5.941	5.93871	-0.106
		5.94121	-5.941	5.94121	-0.076
		5.94371	-5.952	5.94371	-0.076
		5.94621	-5.954	5.94621	-0.068
		5.94871	-5.954	5.94871	-0.068
		5.95121	-5.961	5.95246	-0.038
		5.95371	-5.961	5.95371	-0.046
		5.95621	-5.974	5.95621	-0.046
		5.95871	-5.982	5.95871	-0.04
		5.96121	-5.982	5.96121	-0.04
		5.96371	-5.985	5.96371	-0.053
		5.96621	-5.985	5.96621	-0.071
		5.96871	-6	5.96871	-0.071
		5.97121	-6.004	5.97121	-0.092
		5.97371	-6.004	5.97371	-0.092
		5.97621	-6.016	5.97621	-0.111
		5.97871	-6.016	5.97871	-0.125
		5.98121	-6.033	5.98121	-0.125
		5.98371	-6.045	5.98371	-0.122
		5.98621	-6.045	5.98621	-0.122
		5.98871	-6.04	5.98996	-0.128
		5.99121	-6.04	5.99121	-0.128
		5.99371	-6.051	5.99371	-0.119
		5.99621	-6.065	5.99621	-0.124
		5.9987	-6.065	5.99871	-0.124
		6.00245	-6.067	6.00246	-0.116
		6.0037	-6.077	6.00371	-0.116
		6.0062	-6.077	6.00621	-0.12
		6.0087	-6.077	6.00871	-0.108
		6.0112	-6.093	6.01121	-0.108
		6.01495	-6.114	6.01371	-0.124
		6.0162	-6.114	6.01621	-0.124
		6.0187	-6.109	6.01871	-0.129
		6.0212	-6.095	6.02121	-0.132
		6.0237	-6.095	6.02371	-0.132
		6.0262	-6.097	6.02746	-0.111
		6.0287	-6.097	6.02871	-0.111
		6.0312	-6.101	6.03121	-0.13
		6.0337	-6.09	6.03371	-0.133
		6.0362	-6.09	6.03621	-0.133
		6.0387	-6.082	6.03871	-0.16
		6.0412	-6.082	6.04121	-0.16
		6.0437	-6.083	6.04371	-0.172
		6.0462	-6.062	6.04621	-0.164
		6.0487	-6.062	6.04871	-0.164
		6.0512	-6.058	6.05246	-0.107
		6.0537	-6.058	6.05371	-0.107
		6.0562	-6.047	6.05621	-0.128
		6.0587	-6.047	6.05871	-0.121
		6.0612	-6.034	6.06121	-0.121
		6.0637	-6.021	6.06371	-0.098
		6.0662	-6.021	6.06621	-0.098
		6.0687	-6.017	6.06871	-0.079
		6.0712	-6.012	6.07121	-0.079
		6.0737	-6.012	6.07371	-0.079
		6.0762	-5.998	6.07746	-0.087
		6.0787	-5.998	6.07871	-0.087
		6.0812	-5.995	6.08121	-0.096
		6.0837	-5.995	6.0837	-0.071
		6.0862	-5.981	6.0862	-0.071
		6.0887	-6.004	6.0887	-0.071
		6.0912	-6.004	6.0912	-0.071
		6.0937	-6.009	6.0937	-0.097
		6.0962	-6.009	6.0962	-0.117
		6.0987	-6.009	6.0987	-0.117
		6.1012	-6.013	6.10245	-0.119
		6.1037	-6.013	6.1037	-0.119
		6.1062	-6.009	6.1062	-0.092
		6.1087	-6.009	6.1087	-0.099
		6.1112	-6.004	6.1112	-0.099
		6.1137	-5.994	6.11495	-0.092
		6.1162	-5.994	6.1162	-0.092
		6.1187	-5.987	6.1187	-0.088
		6.1212	-5.987	6.1212	-0.062
		6.1237	-5.983	6.1237	-0.062
		6.1262	-5.982	6.1262	-0.05
		6.1287	-5.982	6.1287	-0.05
		6.1312	-6.001	6.1312	-0.037
		6.1337	-6.001	6.1337	-0.037
		6.1362	-6.01	6.1362	-0.036
		6.1387	-6.008	6.1387	-0.042
		6.1412	-6.008	6.1412	-0.042
		6.1437	-6.013	6.1437	-0.045
		6.1462	-6.013	6.1462	-0.045
		6.1487	-6.018	6.1487	-0.04
		6.15245	-6.019	6.1512	-0.047
		6.1537	-6.019	6.1537	-0.047
		6.1562	-6.015	6.1562	-0.022
		6.1587	-6.015	6.1587	-0.022
		6.1612	-6.011	6.1612	-0.026
		6.1637	-6.012	6.1637	-0.009
		6.1662	-6.012	6.1662	-0.009
		6.1687	-6.024	6.1687	-0.006
		6.1712	-6.024	6.1712	-0.006
		6.1737	-6.005	6.1737	0.007
		6.1762	-5.987	6.17745	-0.003
		6.1787	-5.987	6.1787	-0.003
		6.1812	-5.979	6.1812	0.054
		6.1837	-5.979	6.1837	0.054
		6.1862	-5.954	6.1862	0.054
		6.1887	-5.933	6.18995	0.056
		6.1912	-5.933	6.1912	0.056
		6.1937	-5.916	6.1937	0.056
		6.1962	-5.916	6.1962	0.056
		6.1987	-5.902	6.1987	0.067
		6.2012	-5.89	6.20245	0.059
		6.2037	-5.89	6.2037	0.059
		6.2062	-5.885	6.2062	0.093
		6.2087	-5.885	6.2087	0.093
		6.2112	-5.882	6.2112	0.079
		6.2137	-5.876	6.2137	0.077
		6.21619	-5.876	6.2162	0.077
		6.21869	-5.874	6.2187	0.073
		6.22119	-5.874	6.2212	0.073
		6.22369	-5.873	6.2237	0.054
		6.22619	-5.862	6.22745	0.035
		6.22869	-5.862	6.2287	0.035
		6.23119	-5.866	6.2312	0.009
		6.23369	-5.866	6.2337	0.009
		6.23619	-5.862	6.2362	-0.014
		6.23869	-5.862	6.2387	0.013
		6.24119	-5.872	6.2412	0.013
		6.24369	-5.862	6.2437	-0.019
		6.24619	-5.862	6.2462	-0.019
		6.24869	-5.863	6.2487	-0.054
		6.25119	-5.863	6.2512	-0.067
		6.25369	-5.879	6.2537	-0.067
		6.25619	-5.885	6.2562	-0.086
		6.25869	-5.885	6.2587	-0.086
		6.26119	-5.893	6.2612	-0.095
		6.26369	-5.893	6.26495	-0.109
		6.26619	-5.913	6.2662	-0.109
		6.26869	-5.934	6.2687	-0.133
		6.27119	-5.934	6.2712	-0.133
		6.27369	-5.954	6.2737	-0.157
		6.27619	-5.954	6.2762	-0.171
		6.27869	-5.966	6.2787	-0.171
		6.28119	-5.966	6.2812	-0.19
		6.28369	-5.95	6.2837	-0.19
		6.28619	-5.974	6.2862	-0.173
		6.28869	-5.974	6.2887	-0.205
		6.29119	-5.986	6.2912	-0.205
		6.29369	-5.986	6.2937	-0.244
		6.29619	-6.002	6.2962	-0.244
		6.29869	-6.008	6.2987	-0.272
		6.30119	-6.008	6.30244	-0.288
		6.30369	-6.011	6.30369	-0.288
		6.30619	-6.011	6.30619	-0.26
		6.30869	-6.023	6.30869	-0.26
		6.31119	-6.024	6.31119	-0.302
		6.31369	-6.024	6.31494	-0.327
		6.31619	-6.035	6.31619	-0.327
		6.31869	-6.035	6.31869	-0.349
		6.32119	-6.062	6.32119	-0.349
		6.32369	-6.061	6.32369	-0.392
		6.32619	-6.061	6.32619	-0.411
		6.32869	-6.078	6.32869	-0.411
		6.33119	-6.078	6.33119	-0.419
		6.33369	-6.09	6.33369	-0.419
		6.33619	-6.094	6.33619	-0.407
		6.33994	-6.095	6.33869	-0.424
		6.34119	-6.095	6.34119	-0.424
		6.34369	-6.095	6.34369	-0.422
		6.34619	-6.108	6.34619	-0.422
		6.34869	-6.113	6.34869	-0.386
		6.35119	-6.113	6.35244	-0.411
		6.35369	-6.125	6.35369	-0.411
		6.35619	-6.125	6.35619	-0.404
		6.35869	-6.135	6.35869	-0.404
		6.36119	-6.136	6.36119	-0.367
		6.36369	-6.136	6.36369	-0.373
		6.36619	-6.14	6.36619	-0.373
		6.3687	-6.14	6.36869	-0.37
		6.3712	-6.153	6.37119	-0.37
		6.3737	-6.146	6.37369	-0.369
		6.3762	-6.146	6.37744	-0.363
		6.3787	-6.154	6.37869	-0.363
		6.3812	-6.154	6.38119	-0.346
		6.3837	-6.14	6.38369	-0.346
		6.3862	-6.146	6.38619	-0.326
		6.3887	-6.146	6.38994	-0.311
		6.3912	-6.153	6.39119	-0.311
		6.3937	-6.153	6.39369	-0.311
		6.3962	-6.157	6.39619	-0.311
		6.3987	-6.151	6.39869	-0.322
		6.4012	-6.151	6.40244	-0.312
		6.4037	-6.146	6.40369	-0.312
		6.4062	-6.146	6.40619	-0.279
		6.4087	-6.127	6.40869	-0.279
		6.4112	-6.124	6.41119	-0.288
		6.41495	-6.124	6.41494	-0.3
		6.4162	-6.13	6.41619	-0.3
		6.4187	-6.13	6.41869	-0.3
		6.4212	-6.117	6.42119	-0.3
		6.4237	-6.117	6.42369	-0.29
		6.4262	-6.093	6.42619	-0.29
		6.4287	-6.085	6.42869	-0.292
		6.4312	-6.085	6.43119	-0.292
		6.4337	-6.084	6.43369	-0.271
		6.43618	-6.084	6.43619	-0.257
		6.43993	-6.087	6.43869	-0.257
		6.44243	-6.064	6.44119	-0.25
		6.44368	-6.064	6.44369	-0.25
		6.44618	-6.062	6.44619	-0.219
		6.44868	-6.062	6.44869	-0.207
		6.45118	-6.066	6.45119	-0.205
		6.45368	-6.078	6.45369	-0.205
		6.45618	-6.078	6.45619	-0.205
		6.45868	-6.082	6.45869	-0.199
		6.46118	-6.082	6.46119	-0.173
		6.46368	-6.078	6.46369	-0.173
		6.46618	-6.084	6.46619	-0.159
		6.46868	-6.084	6.46869	-0.159
		6.47118	-6.08	6.47119	-0.158
		6.47369	-6.08	6.47369	-0.165
		6.47619	-6.094	6.47744	-0.156
		6.47869	-6.09	6.47869	-0.156
		6.48119	-6.09	6.48119	-0.148
		6.48369	-6.086	6.48369	-0.148
		6.48619	-6.086	6.48619	-0.157
		6.48869	-6.066	6.48869	-0.157
		6.49119	-6.075	6.49119	-0.146
		6.49369	-6.075	6.49369	-0.146
		6.49619	-6.094	6.49619	-0.118
		6.49869	-6.094	6.49869	-0.127
		6.50119	-6.114	6.50244	-0.127
		6.50369	-6.142	6.50369	-0.134
		6.50619	-6.142	6.50619	-0.134
		6.50869	-6.167	6.50869	-0.109
		6.51119	-6.167	6.51119	-0.093
		6.51369	-6.175	6.51369	-0.093
		6.51619	-6.187	6.51619	-0.108
		6.51869	-6.187	6.51869	-0.108
		6.52119	-6.202	6.52118	-0.119
		6.52369	-6.202	6.52368	-0.127
		6.52619	-6.211	6.52743	-0.127
		6.52869	-6.225	6.52868	-0.136
		6.53119	-6.225	6.53118	-0.136
		6.53369	-6.242	6.53368	-0.127
		6.53619	-6.242	6.53618	-0.129
		6.53869	-6.249	6.53868	-0.129
		6.54119	-6.251	6.54118	-0.147
		6.54369	-6.251	6.54368	-0.147
		6.54619	-6.26	6.54618	-0.141
		6.54869	-6.26	6.54868	-0.142
		6.55119	-6.279	6.55118	-0.142
		6.55369	-6.282	6.55368	-0.14
		6.55619	-6.282	6.55618	-0.14
		6.55869	-6.279	6.55868	-0.142
		6.56119	-6.279	6.56118	-0.142
		6.56369	-6.303	6.56368	-0.165
		6.56619	-6.303	6.56618	-0.146
		6.56869	-6.313	6.56868	-0.146
		6.57119	-6.324	6.57118	-0.157
		6.57369	-6.324	6.57368	-0.157
		6.57619	-6.326	6.57618	-0.147
		6.57869	-6.326	6.57868	-0.11
		6.58119	-6.332	6.58118	-0.11
		6.58369	-6.353	6.58368	-0.099
		6.58619	-6.353	6.58618	-0.099
		6.58869	-6.362	6.58868	-0.105
		6.59119	-6.362	6.59118	-0.097
		6.59369	-6.358	6.59368	-0.097
		6.59619	-6.342	6.59618	-0.108
		6.59869	-6.342	6.59868	-0.108
		6.60119	-6.35	6.60118	-0.097
		6.60369	-6.35	6.60368	-0.075
		6.60619	-6.346	6.60618	-0.075
		6.60869	-6.358	6.60868	-0.059
		6.61119	-6.358	6.61118	-0.059
		6.61369	-6.346	6.61368	-0.074
		6.61619	-6.346	6.61618	-0.056
		6.61869	-6.347	6.61868	-0.056
		6.62119	-6.337	6.62118	-0.043
		6.62369	-6.337	6.62368	-0.043
		6.62619	-6.333	6.62618	-0.024
		6.62869	-6.344	6.62868	-0.028
		6.63119	-6.344	6.63118	-0.028
		6.63369	-6.339	6.63368	-0.027
		6.63619	-6.339	6.63618	-0.027
		6.63869	-6.35	6.63868	-0.021
		6.64119	-6.35	6.64119	-0.018
		6.64369	-6.363	6.64369	-0.018
		6.64619	-6.349	6.64619	-0.001
		6.64869	-6.349	6.64869	-0.001
		6.65119	-6.342	6.65119	0
		6.65368	-6.342	6.65369	-0.005
		6.65618	-6.344	6.65619	-0.005
		6.65868	-6.34	6.65869	0.012
		6.66118	-6.34	6.66119	0.012
		6.66368	-6.338	6.66369	0.013
		6.66618	-6.338	6.66619	-0.008
		6.66868	-6.323	6.66869	-0.008
		6.67118	-6.327	6.67119	0.009
		6.67368	-6.327	6.67369	0.009
		6.67618	-6.327	6.67619	0.028
		6.67868	-6.327	6.67869	0.008
		6.68118	-6.324	6.68119	0.008
		6.68368	-6.314	6.68369	0.002
		6.68618	-6.314	6.68619	0.002
		6.68868	-6.33	6.68869	0.037
		6.69118	-6.33	6.69119	0.015
		6.69368	-6.325	6.69369	0.015
		6.69618	-6.337	6.69619	0
		6.69868	-6.337	6.69869	0
		6.70118	-6.369	6.70119	-0.011
		6.70368	-6.369	6.70369	-0.011
		6.70618	-6.374	6.70619	-0.027
		6.70868	-6.374	6.70869	-0.038
		6.71118	-6.39	6.71119	-0.038
		6.71368	-6.409	6.71494	-0.046
		6.71618	-6.409	6.71619	-0.03
		6.71868	-6.417	6.71869	-0.03
		6.72118	-6.417	6.72119	-0.036
		6.72368	-6.423	6.72369	-0.036
		6.72618	-6.411	6.72619	-0.025
		6.72868	-6.411	6.72869	-0.025
		6.73118	-6.405	6.73119	-0.005
		6.73368	-6.405	6.73369	0.017
		6.73618	-6.41	6.73619	0.017
		6.73868	-6.411	6.73869	0.018
		6.74118	-6.411	6.74117	0.018
		6.74368	-6.417	6.74367	0.006
		6.74618	-6.417	6.74617	0.019
		6.74868	-6.424	6.74867	0.019
		6.75118	-6.432	6.75117	0.014
		6.75368	-6.432	6.75367	0.014
		6.75618	-6.432	6.75617	0.017
		6.75868	-6.432	6.75867	0.026
		6.76118	-6.423	6.76117	0.026
		6.76368	-6.409	6.76493	0.022
		6.76618	-6.409	6.76618	0.022
		6.76868	-6.414	6.76868	0.02
		6.77118	-6.414	6.77118	0.012
		6.77368	-6.402	6.77368	0.012
		6.77618	-6.407	6.77618	-0.011
		6.77868	-6.407	6.77868	-0.011
		6.78118	-6.393	6.78118	-0.017
		6.78368	-6.393	6.78368	-0.024
		6.78618	-6.386	6.78618	-0.024
		6.78993	-6.381	6.78993	-0.02
		6.79118	-6.381	6.79118	-0.02
		6.79368	-6.357	6.79368	0.012
		6.79618	-6.357	6.79618	-0.003
		6.79868	-6.353	6.79868	-0.003
		6.80118	-6.359	6.80118	-0.004
		6.80368	-6.359	6.80368	-0.004
		6.80618	-6.352	6.80618	-0.002
		6.80868	-6.352	6.80868	0.01
		6.81118	-6.354	6.81118	0.01
		6.81368	-6.367	6.81493	-0.011
		6.81618	-6.367	6.81618	-0.011
		6.81868	-6.346	6.81868	-0.003
		6.82118	-6.346	6.82118	0.02
		6.82368	-6.356	6.82368	0.02
		6.82618	-6.347	6.82618	-0.018
		6.82868	-6.347	6.82868	-0.018
		6.83118	-6.348	6.83118	-0.001
		6.83368	-6.348	6.83368	-0.007
		6.83618	-6.357	6.83618	-0.007
		6.83868	-6.342	6.83868	-0.012
		6.84118	-6.342	6.84118	-0.012
		6.84368	-6.345	6.84368	-0.018
		6.84618	-6.345	6.84618	-0.018
		6.84868	-6.344	6.84868	-0.024
		6.85118	-6.34	6.85118	-0.016
		6.85368	-6.34	6.85368	-0.016
		6.85618	-6.331	6.85618	-0.005
		6.85868	-6.331	6.85868	-0.005
		6.86118	-6.334	6.86118	0.001
		6.86368	-6.334	6.86368	-0.031
		6.86618	-6.334	6.86618	-0.031
		6.86868	-6.334	6.86868	-0.041
		6.87118	-6.334	6.87118	-0.041
		6.87367	-6.342	6.87368	-0.047
		6.87617	-6.343	6.87618	-0.064
		6.87867	-6.343	6.87868	-0.064
		6.88117	-6.343	6.88118	-0.081
		6.88367	-6.343	6.88368	-0.081
		6.88617	-6.334	6.88618	-0.089
		6.88867	-6.335	6.88868	-0.107
		6.89117	-6.335	6.89118	-0.107
		6.89367	-6.36	6.89368	-0.118
		6.89617	-6.36	6.89618	-0.118
		6.89867	-6.353	6.89868	-0.119
		6.90117	-6.348	6.90118	-0.133
		6.90368	-6.348	6.90368	-0.133
		6.90617	-6.346	6.90618	-0.126
		6.90867	-6.346	6.90868	-0.126
		6.91117	-6.346	6.91118	-0.141
		6.91367	-6.341	6.91368	-0.142
		6.91617	-6.341	6.91618	-0.142
		6.91867	-6.334	6.91868	-0.138
		6.92117	-6.334	6.92118	-0.138
		6.92367	-6.34	6.92368	-0.127
		6.92617	-6.327	6.92618	-0.119
		6.92867	-6.327	6.92868	-0.119
		6.93117	-6.337	6.93118	-0.122
		6.93367	-6.337	6.93368	-0.122
		6.93617	-6.339	6.93618	-0.122
		6.93992	-6.345	6.93868	-0.139
		6.94117	-6.345	6.94118	-0.139
		6.94367	-6.347	6.94368	-0.145
		6.94617	-6.347	6.94618	-0.145
		6.94867	-6.338	6.94868	-0.124
		6.95242	-6.336	6.95118	-0.152
		6.95367	-6.336	6.95368	-0.152
		6.95617	-6.352	6.95618	-0.162
		6.95867	-6.352	6.95867	-0.162
		6.96117	-6.361	6.96117	-0.154
		6.96367	-6.361	6.96367	-0.133
		6.96617	-6.363	6.96617	-0.133
		6.96867	-6.36	6.96867	-0.141
		6.97117	-6.36	6.97117	-0.141
		6.97367	-6.357	6.97367	-0.155
		6.97617	-6.357	6.97617	-0.135
		6.97867	-6.361	6.97867	-0.135
		6.98117	-6.369	6.98117	-0.142
		6.98367	-6.369	6.98367	-0.142
		6.98617	-6.387	6.98617	-0.145
		6.98867	-6.387	6.98867	-0.155
		6.99117	-6.392	6.99117	-0.155
		6.99367	-6.392	6.99367	-0.167
		6.99617	-6.393	6.99617	-0.167
		6.99867	-6.407	6.99867	-0.176
		7.00117	-6.407	7.00117	-0.168
		7.00367	-6.42	7.00367	-0.168
		7.00617	-6.42	7.00617	-0.174
		7.00867	-6.439	7.00867	-0.174
		7.01117	-6.436	7.01117	-0.191
		7.01367	-6.436	7.01367	-0.179
		7.01617	-6.443	7.01617	-0.179
		7.01867	-6.443	7.01867	-0.189
		7.02117	-6.458	7.02117	-0.189
		7.02367	-6.453	7.02367	-0.203
		7.02617	-6.453	7.02617	-0.185
		7.02867	-6.457	7.02867	-0.185
		7.03117	-6.457	7.03117	-0.198
		7.03367	-6.454	7.03367	-0.198
		7.03617	-6.452	7.03617	-0.181
		7.03867	-6.452	7.03867	-0.166
		7.04117	-6.446	7.04117	-0.166
		7.04367	-6.446	7.04367	-0.16
		7.04617	-6.458	7.04617	-0.16
		7.04867	-6.465	7.04867	-0.162
		7.05117	-6.465	7.05117	-0.146
		7.05367	-6.46	7.05367	-0.146
		7.05618	-6.46	7.05617	-0.15
		7.05868	-6.467	7.05867	-0.15
		7.06118	-6.485	7.06117	-0.165
		7.06493	-6.485	7.06492	-0.169
		7.06618	-6.473	7.06617	-0.169
		7.06868	-6.473	7.06867	-0.178
		7.07118	-6.484	7.07117	-0.178
		7.07368	-6.477	7.07367	-0.175
		7.07618	-6.477	7.07617	-0.187
		7.07868	-6.499	7.07867	-0.187
		7.08118	-6.499	7.08117	-0.18
		7.08368	-6.509	7.08367	-0.18
		7.08618	-6.514	7.08617	-0.127
		7.08868	-6.514	7.08867	-0.135
		7.09117	-6.5	7.09117	-0.135
		7.09367	-6.5	7.09367	-0.146
		7.09617	-6.499	7.09617	-0.146
		7.09867	-6.5	7.09867	-0.137
		7.10242	-6.5	7.10117	-0.137
		7.10367	-6.492	7.10367	-0.15
		7.10617	-6.492	7.10617	-0.152
		7.10867	-6.505	7.10867	-0.152
		7.11117	-6.51	7.11118	-0.114
		7.11492	-6.51	7.11367	-0.114
		7.11617	-6.507	7.11617	-0.132
		7.11867	-6.507	7.11867	-0.149
		7.12117	-6.504	7.12118	-0.149
		7.12367	-6.483	7.12368	-0.134
		7.12742	-6.483	7.12742	-0.15
		7.12867	-6.484	7.12868	-0.15
		7.13117	-6.484	7.13118	-0.153
		7.13367	-6.472	7.13368	-0.153
		7.13617	-6.472	7.13618	-0.159
		7.13992	-6.469	7.13868	-0.159
		7.14117	-6.463	7.14118	-0.142
		7.14367	-6.463	7.14368	-0.142
		7.14617	-6.463	7.14618	-0.139
		7.14867	-6.463	7.14868	-0.132
		7.15242	-6.452	7.15118	-0.132
		7.15367	-6.442	7.15368	-0.108
		7.15617	-6.442	7.15618	-0.108
		7.15867	-6.435	7.15868	-0.115
		7.16117	-6.435	7.16118	-0.114
		7.16367	-6.438	7.16368	-0.114
		7.16617	-6.458	7.16618	-0.093
		7.16867	-6.458	7.16868	-0.093
		7.17117	-6.458	7.17118	-0.047
		7.17367	-6.458	7.17368	-0.048
		7.17742	-6.477	7.17617	-0.048
		7.17867	-6.474	7.17867	-0.046
		7.18117	-6.474	7.18117	-0.046
		7.18367	-6.468	7.18367	-0.058
		7.18617	-6.468	7.18617	-0.062
		7.18992	-6.462	7.18867	-0.062
		7.19117	-6.458	7.19117	-0.072
		7.19367	-6.458	7.19367	-0.072
		7.19617	-6.46	7.19617	-0.096
		7.19867	-6.46	7.19867	-0.109
		7.20117	-6.442	7.20117	-0.116
		7.20367	-6.43	7.20367	-0.116
		7.20617	-6.43	7.20617	-0.116
		7.20867	-6.432	7.20867	-0.114
		7.21117	-6.432	7.21117	-0.142
		7.21492	-6.432	7.21367	-0.142
		7.21617	-6.422	7.21617	-0.149
		7.21867	-6.422	7.21867	-0.149
		7.22117	-6.41	7.22117	-0.137
		7.22368	-6.41	7.22367	-0.141
		7.22617	-6.402	7.22742	-0.141
		7.22867	-6.391	7.22867	-0.159
		7.23117	-6.391	7.23117	-0.159
		7.23368	-6.39	7.23367	-0.164
		7.23618	-6.39	7.23617	-0.156
		7.23992	-6.392	7.23867	-0.156
		7.2412	-6.386	7.24117	-0.176
		7.24368	-6.386	7.24367	-0.176
		7.24618	-6.39	7.24617	-0.181
		7.24868	-6.39	7.24867	-0.197
		7.25118	-6.376	7.25117	-0.197
		7.25368	-6.363	7.25367	-0.208
		7.25618	-6.363	7.25617	-0.208
		7.25868	-6.368	7.25867	-0.222
		7.26118	-6.368	7.26117	-0.232
		7.26368	-6.352	7.26367	-0.232
		7.26618	-6.336	7.26617	-0.222
		7.26868	-6.336	7.26867	-0.222
		7.27118	-6.341	7.27118	-0.196
		7.27368	-6.341	7.27368	-0.165
		7.27618	-6.325	7.27742	-0.165
		7.27868	-6.325	7.27867	-0.187
		7.28118	-6.318	7.28118	-0.187
		7.28368	-6.318	7.28368	-0.186
		7.28618	-6.318	7.28618	-0.186
		7.28868	-6.314	7.28868	-0.183
		7.29118	-6.314	7.29118	-0.175
		7.29368	-6.327	7.29368	-0.175
		7.29618	-6.348	7.29618	-0.184
		7.29868	-6.348	7.29868	-0.184
		7.30118	-6.37	7.30118	-0.178
		7.30368	-6.37	7.30368	-0.189
		7.30618	-6.366	7.30618	-0.189
		7.30868	-6.375	7.30868	-0.193
		7.31117	-6.375	7.31118	-0.193
		7.31367	-6.373	7.31368	-0.213
		7.31617	-6.373	7.31618	-0.206
		7.31867	-6.365	7.31868	-0.206
		7.32117	-6.377	7.32118	-0.204
		7.32367	-6.377	7.32368	-0.204
		7.32617	-6.37	7.32618	-0.189
		7.32867	-6.37	7.32868	-0.18
		7.33117	-6.376	7.33118	-0.18
		7.33367	-6.378	7.33368	-0.206
		7.33617	-6.378	7.33618	-0.206
		7.33867	-6.371	7.33868	-0.22
		7.34117	-6.371	7.34118	-0.226
		7.34367	-6.375	7.34368	-0.226
		7.34617	-6.391	7.34618	-0.238
		7.34867	-6.391	7.34868	-0.238
		7.35117	-6.404	7.35118	-0.214
		7.35367	-6.404	7.35368	-0.233
		7.35617	-6.41	7.35618	-0.233
		7.35867	-6.429	7.35868	-0.198
		7.36117	-6.429	7.36118	-0.198
		7.36367	-6.429	7.36368	-0.178
		7.36617	-6.429	7.36618	-0.187
		7.36867	-6.438	7.36868	-0.187
		7.37117	-6.442	7.37118	-0.215
		7.37367	-6.442	7.37368	-0.215
		7.37617	-6.456	7.37618	-0.234
		7.37867	-6.476	7.37868	-0.239
		7.38117	-6.476	7.38118	-0.239
		7.38367	-6.482	7.38368	-0.224
		7.38617	-6.482	7.38618	-0.224
		7.38867	-6.479	7.38868	-0.236
		7.39117	-6.479	7.39118	-0.234
		7.39367	-6.48	7.39368	-0.234
		7.39617	-6.488	7.39617	-0.22
		7.39867	-6.488	7.39867	-0.22
		7.40117	-6.487	7.40117	-0.182
		7.40367	-6.487	7.40367	-0.171
		7.40617	-6.481	7.40617	-0.171
		7.40867	-6.488	7.40867	-0.168
		7.41118	-6.488	7.41117	-0.168
		7.41367	-6.49	7.41367	-0.168
		7.41618	-6.49	7.41617	-0.152
		7.41868	-6.494	7.41867	-0.152
		7.42118	-6.494	7.42117	-0.127
		7.42368	-6.529	7.42367	-0.127
		7.42618	-6.543	7.42617	-0.133
		7.42868	-6.543	7.42867	-0.133
		7.43118	-6.547	7.43117	-0.126
		7.43368	-6.547	7.43368	-0.112
		7.43618	-6.562	7.43618	-0.112
		7.43868	-6.575	7.43868	-0.119
		7.44118	-6.575	7.44118	-0.119
		7.44368	-6.559	7.44368	-0.151
		7.44618	-6.559	7.44618	-0.173
		7.44868	-6.562	7.44868	-0.173
		7.45118	-6.556	7.45118	-0.192
		7.45368	-6.556	7.45368	-0.192
		7.45618	-6.548	7.45618	-0.214
		7.45868	-6.548	7.45868	-0.207
		7.46118	-6.54	7.46118	-0.207
		7.46368	-6.534	7.46368	-0.208
		7.46618	-6.534	7.46618	-0.208
		7.46868	-6.543	7.46868	-0.207
		7.47118	-6.569	7.47118	-0.224
		7.47368	-6.569	7.47368	-0.224
		7.47618	-6.573	7.47618	-0.227
		7.47868	-6.573	7.47868	-0.227
		7.48118	-6.59	7.48118	-0.237
		7.48368	-6.59	7.48368	-0.238
		7.48619	-6.608	7.48618	-0.238
		7.48868	-6.624	7.48868	-0.244
		7.49119	-6.624	7.49118	-0.244
		7.49369	-6.649	7.49368	-0.227
		7.49619	-6.649	7.49618	-0.225
		7.49869	-6.646	7.49868	-0.225
		7.50119	-6.641	7.50118	-0.212
		7.50369	-6.645	7.50368	-0.212
		7.50619	-6.645	7.50618	-0.193
		7.50869	-6.645	7.50868	-0.195
		7.51119	-6.633	7.51118	-0.195
		7.51369	-6.65	7.51368	-0.205
		7.51619	-6.65	7.51618	-0.205
		7.51869	-6.638	7.51868	-0.195
		7.52119	-6.638	7.52118	-0.176
		7.52369	-6.63	7.52368	-0.176
		7.52619	-6.632	7.52618	-0.2
		7.52868	-6.632	7.52868	-0.2
		7.53118	-6.635	7.53118	-0.198
		7.53368	-6.635	7.53368	-0.203
		7.53618	-6.626	7.53618	-0.203
		7.53868	-6.613	7.53868	-0.21
		7.54118	-6.613	7.54118	-0.21
		7.54368	-6.617	7.54368	-0.225
		7.54618	-6.617	7.54618	-0.253
		7.54868	-6.621	7.54868	-0.253
		7.55118	-6.619	7.55243	-0.283
		7.55368	-6.619	7.55368	-0.283
		7.55618	-6.612	7.55618	-0.28
		7.55868	-6.612	7.55868	-0.28
		7.56118	-6.619	7.56118	-0.28
		7.56368	-6.624	7.56368	-0.285
		7.56618	-6.624	7.56618	-0.285
		7.56868	-6.608	7.56868	-0.269
		7.57118	-6.608	7.57118	-0.269
		7.57368	-6.609	7.57369	-0.28
		7.57618	-6.616	7.57743	-0.287
		7.57868	-6.616	7.57868	-0.287
		7.58118	-6.617	7.58119	-0.273
		7.58368	-6.617	7.58369	-0.273
		7.58618	-6.617	7.58619	-0.265
		7.5887	-6.621	7.58869	-0.246
		7.59118	-6.621	7.59119	-0.246
		7.59368	-6.627	7.59369	-0.251
		7.59618	-6.627	7.59619	-0.251
		7.59869	-6.628	7.59869	-0.256
		7.60119	-6.643	7.60244	-0.249
		7.60369	-6.643	7.60369	-0.249
		7.60619	-6.652	7.60619	-0.246
		7.60869	-6.652	7.60869	-0.246
		7.61119	-6.657	7.61119	-0.242
		7.61369	-6.662	7.61493	-0.225
		7.61619	-6.662	7.61617	-0.225
		7.61869	-6.667	7.61867	-0.229
		7.62119	-6.667	7.62118	-0.229
		7.6237	-6.686	7.62368	-0.248
		7.62619	-6.705	7.62618	-0.25
		7.62869	-6.705	7.62868	-0.25
		7.63119	-6.709	7.63118	-0.226
		7.63369	-6.709	7.63368	-0.226
		7.63619	-6.721	7.63618	-0.178
		7.63869	-6.724	7.63868	-0.195
		7.64119	-6.724	7.64118	-0.195
		7.64369	-6.719	7.64368	-0.189
		7.64619	-6.719	7.64618	-0.189
		7.64869	-6.715	7.64868	-0.197
		7.65119	-6.716	7.65118	-0.203
		7.65369	-6.716	7.65368	-0.203
		7.65619	-6.716	7.65618	-0.195
		7.65869	-6.716	7.65868	-0.195
		7.66119	-6.709	7.66118	-0.205
		7.66369	-6.721	7.66368	-0.22
		7.66619	-6.721	7.66618	-0.22
		7.66869	-6.727	7.66868	-0.217
		7.67119	-6.727	7.67118	-0.217
		7.67369	-6.722	7.67368	-0.226
		7.67619	-6.722	7.67618	-0.154
		7.67869	-6.722	7.67868	-0.154
		7.68119	-6.707	7.68118	-0.166
		7.6837	-6.707	7.68368	-0.166
		7.6862	-6.705	7.68618	-0.156
		7.6887	-6.705	7.68868	-0.16
		7.69119	-6.691	7.69118	-0.16
		7.6937	-6.669	7.69368	-0.164
		7.6962	-6.669	7.69618	-0.164
		7.6987	-6.664	7.69868	-0.17
		7.7012	-6.664	7.70118	-0.17
		7.7037	-6.668	7.70368	-0.17
		7.7062	-6.668	7.70618	-0.153
		7.7087	-6.655	7.70868	-0.153
		7.7112	-6.646	7.71118	-0.156
		7.7137	-6.646	7.71368	-0.14
		7.7162	-6.639	7.71618	-0.14
		7.7187	-6.639	7.71868	-0.111
		7.7212	-6.656	7.72118	-0.111
		7.7237	-6.647	7.72368	-0.133
		7.7262	-6.647	7.72618	-0.141
		7.7287	-6.639	7.72868	-0.141
		7.7312	-6.639	7.73118	-0.135
		7.7337	-6.651	7.73368	-0.135
		7.7362	-6.649	7.73618	-0.126
		7.7387	-6.649	7.73868	-0.125
		7.7412	-6.645	7.74118	-0.125
		7.7437	-6.645	7.74368	-0.109
		7.74619	-6.641	7.74619	-0.109
		7.74869	-6.647	7.74869	-0.086
		7.75244	-6.643	7.75119	-0.091
		7.75369	-6.643	7.75368	-0.091
		7.75619	-6.643	7.75619	-0.104
		7.75869	-6.652	7.75869	-0.104
		7.76119	-6.643	7.76119	-0.121
		7.76369	-6.643	7.76369	-0.132
		7.76619	-6.64	7.76619	-0.132
		7.76869	-6.64	7.76869	-0.129
		7.77119	-6.644	7.77119	-0.129
		7.77369	-6.651	7.77369	-0.094
		7.77619	-6.651	7.77619	-0.102
		7.77869	-6.651	7.77869	-0.102
		7.78119	-6.651	7.78119	-0.11
		7.78369	-6.643	7.78369	-0.11
		7.78619	-6.651	7.78619	-0.12
		7.79003	-6.651	7.78994	-0.12
		7.79119	-6.653	7.79119	-0.12
		7.79369	-6.653	7.79369	-0.108
		7.79619	-6.641	7.79619	-0.108
		7.79869	-6.649	7.79869	-0.122
		7.80119	-6.649	7.80244	-0.115
		7.80369	-6.649	7.80369	-0.115
		7.80619	-6.649	7.80619	-0.112
		7.80869	-6.641	7.80869	-0.112
		7.81119	-6.625	7.81119	-0.14
		7.81369	-6.625	7.81369	-0.144
		7.81619	-6.612	7.81619	-0.144
		7.81869	-6.612	7.81869	-0.146
		7.82119	-6.59	7.82119	-0.146
		7.82369	-6.582	7.82369	-0.162
		7.82619	-6.582	7.82619	-0.159
		7.82869	-6.579	7.82869	-0.159
		7.8312	-6.579	7.83119	-0.165
		7.8337	-6.566	7.83368	-0.165
		7.8362	-6.562	7.83618	-0.157
		7.8387	-6.562	7.83868	-0.157
		7.8412	-6.546	7.84118	-0.166
		7.8437	-6.546	7.84368	-0.172
		7.8462	-6.541	7.84618	-0.172
		7.8487	-6.524	7.84868	-0.165
		7.8512	-6.524	7.85118	-0.165
		7.8537	-6.505	7.85368	-0.159
		7.8562	-6.505	7.85618	-0.159
		7.8587	-6.497	7.85868	-0.159
		7.8612	-6.497	7.86118	-0.187
		7.8637	-6.484	7.86368	-0.187
		7.8662	-6.477	7.86618	-0.201
		7.8687	-6.477	7.86868	-0.201
		7.8712	-6.455	7.87118	-0.215
		7.8737	-6.455	7.87368	-0.226
		7.8762	-6.435	7.87618	-0.226
		7.8787	-6.434	7.87868	-0.217
		7.8812	-6.434	7.88118	-0.217
		7.8837	-6.429	7.88368	-0.241
		7.8862	-6.429	7.88619	-0.234
		7.8887	-6.41	7.88868	-0.234
		7.8912	-6.413	7.89119	-0.226
		7.8937	-6.413	7.89369	-0.226
		7.8962	-6.404	7.89619	-0.206
		7.8987	-6.404	7.89869	-0.212
		7.9012	-6.395	7.90119	-0.212
		7.9037	-6.398	7.90369	-0.214
		7.9062	-6.398	7.90619	-0.214
		7.9087	-6.403	7.90869	-0.212
		7.9112	-6.403	7.91119	-0.199
[truncated: 8,921 more rows]

## Sheet: Supplementary Figure 13
	Panel b									Panel c
[truncated: 202 more rows]

[truncated: 2 more sheets: Supplementary Figure 14, Supplementary Figure 15]
